# Supplementary material for: Metabolomic profiling of human lung tumor tissues – nucleotide metabolism as a candidate for therapeutic interventions and biomarkers
Source: Mol Oncol. 2018 Sep 13;12(10):1778–96. doi: 10.1002/1878-0261.12369 (PMC6165994; doi:10.1002/1878-0261.12369)
Supplement: Supplementary file 5 — Data S1. Dataset with completetly different metabolic profiles obtained for AC and SCC (excel file). [file MOL2-12-1778-s005.xlsx]

## Sheet: Adenocarcinoma
Biochemical	Super_Pathway	Sub_Pathway	Tumor_mean	Normal_mean	Mean_fc	Log_mean_fc	Log_pair_fc	P.Value	FDR
alanine	Amino acid	Alanine and aspartate metabolism	1.22536	0.847706	1.4455	0.368457	0.294735	0.0023993	0.00545747
asparagine	Amino acid	Alanine and aspartate metabolism	2.21799	0.745933	2.97344	1.08972	0.885511	2.11248e-05	9.18197e-05
aspartate	Amino acid	Alanine and aspartate metabolism	0.914558	1.09561	0.834748	-0.180625	-0.272586	0.0170535	0.0314344
beta-alanine	Amino acid	Alanine and aspartate metabolism	1.46158	0.944085	1.54814	0.437054	0.336083	0.0255834	0.0435314
N-acetylalanine	Amino acid	Alanine and aspartate metabolism	1.36478	0.832976	1.63844	0.493745	0.405209	0.000110395	0.000375685
N-acetylaspartate (NAA)	Amino acid	Alanine and aspartate metabolism	3.7052	0.756358	4.89874	1.58898	1.08735	5.59027e-07	4.90826e-06
2-aminobutyrate	Amino acid	Butanoate metabolism	1.2966	0.898561	1.44298	0.366709	0.315447	0.000206646	0.000629982
creatine	Amino acid	Creatine metabolism	1.77946	0.852439	2.08749	0.735962	0.521477	4.71445e-05	0.000181524
creatinine	Amino acid	Creatine metabolism	1.05692	0.966491	1.09356	0.0894407	0.0862025	0.0472568	0.0743574
2-hydroxybutyrate (AHB)	Amino acid	Cysteine, methionine, SAM, taurine metabolism	1.01075	0.958748	1.05424	0.0528206	0.088554	0.289784	0.35436
cystathionine	Amino acid	Cysteine, methionine, SAM, taurine metabolism	2.10556	0.827821	2.5435	0.933541	0.631439	0.00108629	0.00272503
cysteine	Amino acid	Cysteine, methionine, SAM, taurine metabolism	2.25158	0.708842	3.17642	1.15575	1.0086	1.12207e-06	8.31166e-06
cysteine sulfinic acid	Amino acid	Cysteine, methionine, SAM, taurine metabolism	0.972394	1.51238	0.642957	-0.441678	-0.592983	0.00068746	0.0017997
cystine	Amino acid	Cysteine, methionine, SAM, taurine metabolism	1.98495	1.13533	1.74834	0.558669	0.230308	0.329089	0.392582
homocysteine	Amino acid	Cysteine, methionine, SAM, taurine metabolism	2.02828	0.767209	2.64372	0.972186	0.85077	5.02063e-07	4.59178e-06
hypotaurine	Amino acid	Cysteine, methionine, SAM, taurine metabolism	1.26658	0.975467	1.29843	0.261159	0.196108	0.264361	0.332534
methionine	Amino acid	Cysteine, methionine, SAM, taurine metabolism	1.38706	0.893245	1.55283	0.440079	0.36648	0.000326459	0.000930619
methionine sulfoxide	Amino acid	Cysteine, methionine, SAM, taurine metabolism	1.34399	1.0693	1.25689	0.228642	0.268619	0.0318041	0.0525422
N-acetylmethionine	Amino acid	Cysteine, methionine, SAM, taurine metabolism	1.21408	0.965803	1.25707	0.228783	0.0756993	0.53496	0.587118
N-formylmethionine	Amino acid	Cysteine, methionine, SAM, taurine metabolism	1.57315	0.877855	1.79204	0.583355	0.464343	0.000125659	0.000411673
S-adenosylhomocysteine (SAH)	Amino acid	Cysteine, methionine, SAM, taurine metabolism	2.3048	0.790785	2.91457	1.06972	0.901183	1.73696e-07	1.85982e-06
S-methylcysteine	Amino acid	Cysteine, methionine, SAM, taurine metabolism	1.22982	0.965952	1.27317	0.241508	0.21019	0.0321888	0.0529247
taurine	Amino acid	Cysteine, methionine, SAM, taurine metabolism	1.43189	0.816673	1.75332	0.561511	0.479696	0.00178833	0.00423404
gamma-aminobutyrate (GABA)	Amino acid	Glutamate metabolism	1.90605	0.886827	2.14929	0.765136	0.429756	0.00674889	0.0137803
glutamate	Amino acid	Glutamate metabolism	1.28917	0.887364	1.45281	0.373499	0.311185	0.000195893	0.000614265
glutamate, gamma-methyl ester	Amino acid	Glutamate metabolism	1.4288	0.95703	1.49295	0.400755	0.39442	0.000536669	0.00144538
glutamine	Amino acid	Glutamate metabolism	1.13288	0.956112	1.18489	0.169647	0.141498	0.0272585	0.0458486
N-acetyl-aspartyl-glutamate (NAAG)	Amino acid	Glutamate metabolism	2.45842	0.686248	3.5824	1.27603	0.935086	4.4078e-06	2.54608e-05
N-acetylglutamate	Amino acid	Glutamate metabolism	1.75901	0.802482	2.19196	0.784795	0.572519	0.00156192	0.00376749
pyroglutamine*	Amino acid	Glutamate metabolism	1.42498	0.979509	1.45479	0.374861	0.3607	7.91663e-05	0.000278032
5-oxoproline	Amino acid	Glutathione metabolism	1.02552	0.996382	1.02924	0.0288228	0.00127679	0.98797	0.990226
cysteine-glutathione disulfide	Amino acid	Glutathione metabolism	1.1226	0.996948	1.12604	0.118706	-0.00538512	0.976162	0.98063
glutathione, oxidized (GSSG)	Amino acid	Glutathione metabolism	1.02638	1.01915	1.00709	0.00706051	-0.539412	0.0944666	0.139632
glutathione, reduced (GSH)	Amino acid	Glutathione metabolism	4.99238	0.828442	6.02622	1.79612	0.85437	0.0221201	0.0389989
ophthalmate	Amino acid	Glutathione metabolism	0.710364	1.30421	0.54467	-0.607575	-0.727489	7.55369e-06	3.85589e-05
S-lactoylglutathione	Amino acid	Glutathione metabolism	3.38369	0.656039	5.15775	1.6405	1.2531	0.000139359	0.000453173
betaine	Amino acid	Glycine, serine and threonine metabolism	0.935324	1.28161	0.729803	-0.314981	-0.332523	0.00203456	0.00472579
glycine	Amino acid	Glycine, serine and threonine metabolism	1.20258	0.863067	1.39338	0.331734	0.267934	0.00538454	0.0113101
N-acetylglycine	Amino acid	Glycine, serine and threonine metabolism	1.26467	0.974064	1.29835	0.261092	0.179132	0.125445	0.177076
N-acetylserine	Amino acid	Glycine, serine and threonine metabolism	1.15028	0.960542	1.19753	0.180264	0.110408	0.260914	0.329142
N-acetylthreonine	Amino acid	Glycine, serine and threonine metabolism	1.33732	0.823891	1.62317	0.484383	0.416063	4.85028e-05	0.000183558
sarcosine (N-Methylglycine)	Amino acid	Glycine, serine and threonine metabolism	1.71059	0.998967	1.71236	0.537873	0.32438	0.00815036	0.0162637
serine	Amino acid	Glycine, serine and threonine metabolism	1.19878	0.884376	1.3555	0.304174	0.226987	0.0300354	0.0501351
threonine	Amino acid	Glycine, serine and threonine metabolism	1.21787	0.886148	1.37434	0.317971	0.282771	0.000205011	0.000629371
4-guanidinobutanoate	Amino acid	Guanidino and acetamido metabolism	0.925521	0.866773	1.06778	0.0655802	0.00917936	0.948332	0.959258
3-methylhistamine	Amino acid	Histidine metabolism	2.72393	0.801306	3.39936	1.22359	1.10019	3.45497e-10	2.44211e-08
3-methylhistidine	Amino acid	Histidine metabolism	1.09591	0.75867	1.44451	0.36777	0.422634	0.0165189	0.0305983
histamine	Amino acid	Histidine metabolism	0.893245	1.38458	0.645137	-0.438292	-0.876744	0.000119271	0.000396666
histidine	Amino acid	Histidine metabolism	1.02197	0.995142	1.02696	0.0266042	-0.0410115	0.594205	0.644089
2-aminoadipate	Amino acid	Lysine metabolism	3.20282	0.990724	3.2328	1.17335	0.71588	0.000914432	0.00234758
glutarylcarnitine (C5)	Amino acid	Lysine metabolism	1.14372	0.781812	1.46291	0.380428	0.182726	0.127847	0.178742
lysine	Amino acid	Lysine metabolism	1.04011	1.06975	0.97229	-0.0281009	-0.0731729	0.377941	0.437774
N6-acetyllysine	Amino acid	Lysine metabolism	1.25437	0.985858	1.27236	0.240877	0.130311	0.287734	0.352836
pipecolate	Amino acid	Lysine metabolism	1.70323	1.12203	1.51799	0.417384	0.250674	0.001958	0.00457213
3-(4-hydroxyphenyl)lactate	Amino acid	Phenylalanine & tyrosine metabolism	2.19363	0.852109	2.57435	0.945599	0.929169	3.93032e-08	6.94778e-07
4-hydroxyphenylpyruvate	Amino acid	Phenylalanine & tyrosine metabolism	1.53594	0.496491	3.09358	1.12933	0.931963	1.76424e-06	1.12247e-05
p-cresol sulfate	Amino acid	Phenylalanine & tyrosine metabolism	0.992458	1.32028	0.751703	-0.285414	-0.330024	3.49052e-07	3.40519e-06
phenol sulfate	Amino acid	Phenylalanine & tyrosine metabolism	1.16695	1.60885	0.725327	-0.321133	-0.434874	3.08939e-09	1.35624e-07
phenylacetylglutamine	Amino acid	Phenylalanine & tyrosine metabolism	1.00885	1.31453	0.767463	-0.264665	-0.293529	1.7252e-06	1.11377e-05
phenylalanine	Amino acid	Phenylalanine & tyrosine metabolism	1.30832	0.873173	1.49835	0.404367	0.340785	0.000244725	0.000735851
tyrosine	Amino acid	Phenylalanine & tyrosine metabolism	1.3275	0.862418	1.53928	0.431315	0.373067	4.53122e-05	0.000176036
N-acetylputrescine	Amino acid	Polyamine metabolism	1.44158	0.460382	3.13127	1.14144	1.20232	3.39249e-05	0.000137899
putrescine	Amino acid	Polyamine metabolism	9.2113	0.692276	13.3058	2.5882	1.71042	4.31342e-08	7.0133e-07
spermidine	Amino acid	Polyamine metabolism	1.55955	0.923373	1.68898	0.524123	0.411197	0.00350052	0.00757009
spermine	Amino acid	Polyamine metabolism	0.465709	0.2533	1.83857	0.608987	0.3414	0.0048641	0.0102661
3-indoxyl sulfate	Amino acid	Tryptophan metabolism	1.04292	1.59321	0.654606	-0.423722	-0.445777	2.06249e-05	9.05434e-05
anthranilate	Amino acid	Tryptophan metabolism	0.676097	0.6552	1.03189	0.031396	0.0217897	0.324813	0.389598
C-glycosyltryptophan*	Amino acid	Tryptophan metabolism	1.39538	0.824076	1.69327	0.526661	0.479262	1.9027e-06	1.19326e-05
indolelactate	Amino acid	Tryptophan metabolism	1.67866	0.96013	1.74837	0.558682	0.21052	0.165666	0.222408
kynurenine	Amino acid	Tryptophan metabolism	0.952724	1.19057	0.800228	-0.222859	-0.503854	0.00262468	0.00587874
tryptophan	Amino acid	Tryptophan metabolism	1.80853	0.647091	2.79486	1.02778	1.08328	8.14387e-09	2.74598e-07
tryptophan betaine	Amino acid	Tryptophan metabolism	1.19539	1.30938	0.912943	-0.0910819	-0.0670567	0.510302	0.567146
5-aminovalerate	Amino acid	Urea cycle; arginine-, proline-, metabolism	1.17558	0.825597	1.42392	0.353414	0.215091	0.181452	0.24212
arginine	Amino acid	Urea cycle; arginine-, proline-, metabolism	1.13439	0.917585	1.23628	0.212109	0.135102	0.25125	0.319888
citrulline	Amino acid	Urea cycle; arginine-, proline-, metabolism	1.41144	1.34418	1.05004	0.0488244	-0.207984	0.160796	0.216818
dimethylarginine (SDMA + ADMA)	Amino acid	Urea cycle; arginine-, proline-, metabolism	1.88192	0.845591	2.22556	0.80001	0.602657	9.14594e-05	0.000316147
N-delta-acetylornithine*	Amino acid	Urea cycle; arginine-, proline-, metabolism	1.29085	1.08736	1.18714	0.171546	0.0397045	0.68604	0.726688
ornithine	Amino acid	Urea cycle; arginine-, proline-, metabolism	1.21157	1.20921	1.00195	0.00195029	-0.157664	0.210084	0.274542
proline	Amino acid	Urea cycle; arginine-, proline-, metabolism	1.3049	0.849467	1.53614	0.429273	0.381767	3.43779e-06	2.03945e-05
trans-4-hydroxyproline	Amino acid	Urea cycle; arginine-, proline-, metabolism	1.47452	0.898412	1.64125	0.495456	0.407277	0.000263741	0.000782312
urea	Amino acid	Urea cycle; arginine-, proline-, metabolism	1.0914	0.972239	1.12257	0.115617	0.207056	0.0604991	0.0919001
2-methylbutyrylcarnitine (C5)	Amino acid	Valine, leucine and isoleucine metabolism	2.23194	0.907918	2.4583	0.899472	0.736098	1.19688e-05	5.47322e-05
3-methyl-2-oxovalerate	Amino acid	Valine, leucine and isoleucine metabolism	0.668055	0.690803	0.96707	-0.0334849	-0.0232393	0.689605	0.726688
4-methyl-2-oxopentanoate	Amino acid	Valine, leucine and isoleucine metabolism	0.704091	0.954488	0.737664	-0.304267	-0.281439	0.00610131	0.0126942
alpha-hydroxyisocaproate	Amino acid	Valine, leucine and isoleucine metabolism	0.757009	0.3293	2.29884	0.832406	0.325146	0.0145656	0.0275616
alpha-hydroxyisovalerate	Amino acid	Valine, leucine and isoleucine metabolism	1.43193	1.08723	1.31705	0.275392	0.286317	0.00850674	0.0168219
isobutyrylcarnitine	Amino acid	Valine, leucine and isoleucine metabolism	2.14396	1.07035	2.00306	0.694675	0.22621	0.152464	0.207219
isoleucine	Amino acid	Valine, leucine and isoleucine metabolism	1.3084	0.870497	1.50305	0.407498	0.37303	1.51933e-05	6.87615e-05
isovalerylcarnitine	Amino acid	Valine, leucine and isoleucine metabolism	1.59673	1.07121	1.49059	0.399172	0.186664	0.221183	0.287276
leucine	Amino acid	Valine, leucine and isoleucine metabolism	1.29695	0.881067	1.47202	0.386634	0.328407	0.000235115	0.000711832
valine	Amino acid	Valine, leucine and isoleucine metabolism	1.20163	0.871836	1.37827	0.32083	0.267063	0.000482681	0.00130801
erythronate*	Carbohydrate	Aminosugars metabolism	2.70544	0.777791	3.47836	1.24656	1.02415	9.74278e-09	2.74598e-07
fucose	Carbohydrate	Aminosugars metabolism	2.32843	0.645703	3.60604	1.28261	1.20822	5.25899e-09	1.92391e-07
Isobar: UDP-acetylglucosamine, UDP-acetylgalactosamine	Carbohydrate	Aminosugars metabolism	2.4571	0.690576	3.55805	1.26921	1.06542	1.28259e-06	9.23041e-06
N-acetylglucosamine 6-phosphate	Carbohydrate	Aminosugars metabolism	1.60766	0.858718	1.87216	0.627095	0.215264	0.327412	0.391645
N-acetylglucosamine 6-sulfate	Carbohydrate	Aminosugars metabolism	1.58131	0.962009	1.64375	0.496983	0.192411	0.269856	0.337893
N-acetylneuraminate	Carbohydrate	Aminosugars metabolism	1.77595	0.924652	1.92067	0.652676	0.367401	0.0129277	0.0248914
fructose	Carbohydrate	Fructose, mannose, galactose, starch, and sucrose metabolism	1.78753	0.887518	2.01408	0.700161	0.538738	0.00110517	0.00275665
maltohexaose	Carbohydrate	Fructose, mannose, galactose, starch, and sucrose metabolism	1.41787	0.726567	1.95147	0.668583	-0.212418	0.514099	0.568487
maltopentaose	Carbohydrate	Fructose, mannose, galactose, starch, and sucrose metabolism	4.76395	2.16418	2.20127	0.789036	-0.522746	0.199324	0.261985
maltose	Carbohydrate	Fructose, mannose, galactose, starch, and sucrose metabolism	1.24525	1.02619	1.21347	0.193486	-0.368402	0.147937	0.203587
maltotriose	Carbohydrate	Fructose, mannose, galactose, starch, and sucrose metabolism	1.95748	1.4109	1.3874	0.327435	-0.712602	0.0250176	0.0427344
mannitol	Carbohydrate	Fructose, mannose, galactose, starch, and sucrose metabolism	9.69084	24.4768	0.395919	-0.926546	0.374809	0.0461598	0.0728926
mannose	Carbohydrate	Fructose, mannose, galactose, starch, and sucrose metabolism	1.17539	1.05325	1.11597	0.109724	0.00164615	0.992368	0.992368
mannose-6-phosphate	Carbohydrate	Fructose, mannose, galactose, starch, and sucrose metabolism	1.60381	0.822179	1.95068	0.668177	0.515891	0.012615	0.0243964
sorbitol	Carbohydrate	Fructose, mannose, galactose, starch, and sucrose metabolism	3.57855	0.673503	5.31333	1.67022	1.15535	9.78399e-06	4.71997e-05
1,3-dihydroxyacetone	Carbohydrate	Glycolysis, gluconeogenesis, pyruvate metabolism	1.64837	1.04698	1.5744	0.453872	0.389474	0.00253949	0.00571711
1,5-anhydroglucitol (1,5-AG)	Carbohydrate	Glycolysis, gluconeogenesis, pyruvate metabolism	1.01427	1.08809	0.932161	-0.0702501	-0.092428	0.15043	0.205729
2-phosphoglycerate	Carbohydrate	Glycolysis, gluconeogenesis, pyruvate metabolism	0.392224	1.53598	0.255358	-1.36509	-1.75611	5.51566e-08	8.24246e-07
3-phosphoglycerate	Carbohydrate	Glycolysis, gluconeogenesis, pyruvate metabolism	0.511903	1.92515	0.265902	-1.32463	-1.51704	8.66971e-11	7.61201e-09
dihydroxyacetone phosphate (DHAP)	Carbohydrate	Glycolysis, gluconeogenesis, pyruvate metabolism	1.37785	0.943048	1.46106	0.379163	0.253152	0.0533738	0.083089
fructose-6-phosphate	Carbohydrate	Glycolysis, gluconeogenesis, pyruvate metabolism	1.44683	0.908897	1.59185	0.464899	0.336767	0.0238452	0.0412127
glucose	Carbohydrate	Glycolysis, gluconeogenesis, pyruvate metabolism	0.776988	1.24129	0.625953	-0.46848	-0.635005	5.82827e-05	0.00021597
glucose-6-phosphate (G6P)	Carbohydrate	Glycolysis, gluconeogenesis, pyruvate metabolism	1.20631	0.946097	1.27504	0.242978	0.101306	0.453209	0.51015
glycerate	Carbohydrate	Glycolysis, gluconeogenesis, pyruvate metabolism	0.830439	1.98166	0.419062	-0.869737	-0.91502	9.88342e-08	1.23966e-06
Isobar: fructose 1,6-diphosphate, glucose 1,6-diphosphate, myo-inositol 1,4 or 1,3-diphosphate	Carbohydrate	Glycolysis, gluconeogenesis, pyruvate metabolism	2.04357	0.908567	2.24922	0.810584	0.148879	0.600004	0.648773
lactate	Carbohydrate	Glycolysis, gluconeogenesis, pyruvate metabolism	1.66925	0.689588	2.42064	0.884033	0.890192	4.13928e-14	9.08572e-12
phosphoenolpyruvate (PEP)	Carbohydrate	Glycolysis, gluconeogenesis, pyruvate metabolism	0.339606	2.04516	0.166054	-1.79544	-2.1643	8.13191e-12	8.92477e-10
6-phosphogluconate	Carbohydrate	Nucleotide sugars, pentose metabolism	0.83733	1.59073	0.52638	-0.641732	-0.701574	7.20931e-05	0.000257471
arabinose	Carbohydrate	Nucleotide sugars, pentose metabolism	1.49134	0.881958	1.69095	0.525288	0.461332	0.0206841	0.0369118
arabitol	Carbohydrate	Nucleotide sugars, pentose metabolism	2.29409	0.737782	3.10945	1.13445	0.729424	4.05053e-05	0.000161653
gluconate	Carbohydrate	Nucleotide sugars, pentose metabolism	1.7155	1.18711	1.44511	0.368184	-0.163613	0.374389	0.434806
Isobar: ribulose 5-phosphate, xylulose 5-phosphate	Carbohydrate	Nucleotide sugars, pentose metabolism	1.64225	0.871482	1.88444	0.633628	0.443966	0.00460136	0.00975845
ribitol	Carbohydrate	Nucleotide sugars, pentose metabolism	3.83802	0.715945	5.36077	1.67911	1.06488	4.19849e-08	7.0133e-07
ribose	Carbohydrate	Nucleotide sugars, pentose metabolism	2.4579	0.715679	3.43436	1.23383	1.05662	4.41711e-07	4.14632e-06
ribose 5-phosphate	Carbohydrate	Nucleotide sugars, pentose metabolism	1.73923	0.876061	1.98529	0.685764	0.475149	0.0270129	0.0456102
ribulose	Carbohydrate	Nucleotide sugars, pentose metabolism	2.12997	0.799661	2.6636	0.979677	0.709718	3.12486e-05	0.000129416
sedoheptulose-7-phosphate	Carbohydrate	Nucleotide sugars, pentose metabolism	1.23585	0.991424	1.24654	0.220375	0.0628858	0.689029	0.726688
UDP-glucuronate	Carbohydrate	Nucleotide sugars, pentose metabolism	3.95505	0.721042	5.48518	1.70205	1.24098	6.55834e-06	3.38719e-05
xylitol	Carbohydrate	Nucleotide sugars, pentose metabolism	2.58374	0.746564	3.46085	1.24151	0.956488	3.29555e-07	3.28806e-06
xylonate	Carbohydrate	Nucleotide sugars, pentose metabolism	1.40804	1.02781	1.36994	0.314766	0.122568	0.365622	0.429165
xylulose	Carbohydrate	Nucleotide sugars, pentose metabolism	1.6706	0.849085	1.96753	0.676781	0.42693	0.0355217	0.0575425
maltotetraose	Carbohydrate	Oligosaccharide	2.7562	2.11908	1.30066	0.262873	-0.790812	0.00776027	0.0156993
arabonate	Cofactors and vitamins	Ascorbate and aldarate metabolism	1.27508	0.990212	1.28769	0.252849	0.17163	0.130818	0.181738
ascorbate (Vitamin C)	Cofactors and vitamins	Ascorbate and aldarate metabolism	7.62154	0.411518	18.5205	2.91888	3.20304	2.5191e-08	5.26611e-07
dehydroascorbate	Cofactors and vitamins	Ascorbate and aldarate metabolism	1.02074	0.713155	1.4313	0.358584	0.363702	0.116995	0.167299
threonate	Cofactors and vitamins	Ascorbate and aldarate metabolism	0.571882	1.59964	0.357507	-1.0286	-1.23095	2.04414e-09	9.97085e-08
5-methyltetrahydrofolate (5MeTHF)	Cofactors and vitamins	Folate metabolism	0.836064	0.327239	2.5549	0.938013	0.654045	9.39267e-06	4.58154e-05
heme	Cofactors and vitamins	Hemoglobin and porphyrin metabolism	0.601688	2.55231	0.235743	-1.44501	-1.85215	1.3004e-07	1.50231e-06
adenosine 5'diphosphoribose	Cofactors and vitamins	Nicotinate and nicotinamide metabolism	1.44457	1.24625	1.15913	0.147667	0.130747	0.572971	0.627064
nicotinamide	Cofactors and vitamins	Nicotinate and nicotinamide metabolism	1.50915	0.861567	1.75163	0.560548	0.487305	9.13525e-06	4.50604e-05
nicotinamide adenine dinucleotide (NAD+)	Cofactors and vitamins	Nicotinate and nicotinamide metabolism	1.07031	0.968282	1.10537	0.100182	-0.0367316	0.767753	0.791182
nicotinamide adenine dinucleotide phosphate (NADP+)	Cofactors and vitamins	Nicotinate and nicotinamide metabolism	2.36861	0.377227	6.27899	1.83721	1.3333	1.16162e-05	5.36791e-05
nicotinamide adenine dinucleotide reduced (NADH)	Cofactors and vitamins	Nicotinate and nicotinamide metabolism	0.467091	1.03552	0.451067	-0.796139	-0.984366	8.25359e-06	4.16474e-05
quinolinate	Cofactors and vitamins	Nicotinate and nicotinamide metabolism	2.35322	2.39627	0.982036	-0.0181268	0.403732	0.121596	0.172753
3'-dephosphocoenzyme A	Cofactors and vitamins	Pantothenate and CoA metabolism	2.24198	0.313733	7.14613	1.96657	0.872985	0.000260543	0.000778085
acetyl CoA	Cofactors and vitamins	Pantothenate and CoA metabolism	1.11562	0.662061	1.68507	0.52181	0.338864	0.0120568	0.0236293
coenzyme A	Cofactors and vitamins	Pantothenate and CoA metabolism	1.84244	0.55327	3.33009	1.203	0.584226	0.000960192	0.00243656
pantothenate	Cofactors and vitamins	Pantothenate and CoA metabolism	1.41941	0.966409	1.46875	0.384409	0.279607	0.0149799	0.0281034
flavin adenine dinucleotide (FAD)	Cofactors and vitamins	Riboflavin metabolism	1.4714	0.889921	1.6534	0.502837	0.388959	0.0012481	0.00309558
flavin mononucleotide (FMN)	Cofactors and vitamins	Riboflavin metabolism	1.15882	0.818794	1.41528	0.347329	0.272101	0.0066874	0.0137185
riboflavin (Vitamin B2)	Cofactors and vitamins	Riboflavin metabolism	1.32356	0.616636	2.14642	0.763801	0.62198	8.23124e-07	6.57003e-06
alpha-tocopherol	Cofactors and vitamins	Tocopherol metabolism	1.51906	0.782188	1.94207	0.663752	0.712553	1.10548e-07	1.34807e-06
gamma-tocopherol	Cofactors and vitamins	Tocopherol metabolism	0.899842	0.628088	1.43267	0.35954	0.29301	0.0171135	0.0314344
citrate	Energy	Krebs cycle	0.753509	1.34192	0.561514	-0.577119	-0.67596	0.000157387	0.00049707
fumarate	Energy	Krebs cycle	1.08264	0.892955	1.21243	0.192624	0.121873	0.241247	0.308768
malate	Energy	Krebs cycle	1.82	0.789942	2.30397	0.834632	0.708758	2.726e-06	1.63933e-05
succinylcarnitine	Energy	Krebs cycle	1.30795	1.08562	1.2048	0.186315	0.0467686	0.700045	0.731714
phosphate	Energy	Oxidative phosphorylation	1.13646	0.904318	1.25671	0.228495	0.200041	0.000696664	0.00180968
glycolithocholate sulfate*	Lipid	Bile acid metabolism	0.595055	0.917294	0.648707	-0.432775	-0.328056	0.00044169	0.00120436
3-dehydrocarnitine*	Lipid	Carnitine metabolism	1.01346	1.1917	0.85043	-0.162013	-0.27812	0.0125883	0.0243964
acetylcarnitine	Lipid	Carnitine metabolism	0.899273	1.16556	0.771535	-0.259374	-0.315938	0.00642536	0.0132429
carnitine	Lipid	Carnitine metabolism	0.982991	1.16295	0.845255	-0.168117	-0.27448	0.014498	0.0275524
deoxycarnitine	Lipid	Carnitine metabolism	0.974685	1.08702	0.896657	-0.109082	-0.21797	0.0493831	0.0774257
hexanoylcarnitine	Lipid	Carnitine metabolism	0.980579	1.09464	0.895798	-0.11004	-0.116689	0.424655	0.484217
laurylcarnitine	Lipid	Carnitine metabolism	0.702112	1.23166	0.570053	-0.562026	-0.500841	0.00347838	0.00755945
octanoylcarnitine	Lipid	Carnitine metabolism	0.364597	0.981724	0.371384	-0.990518	-0.90664	1.13599e-06	8.31166e-06
oleoylcarnitine	Lipid	Carnitine metabolism	1.37989	1.46847	0.939684	-0.0622121	-0.251665	0.496866	0.554279
palmitoylcarnitine	Lipid	Carnitine metabolism	2.25146	1.52611	1.47529	0.388857	0.259145	0.497462	0.554279
stearoylcarnitine	Lipid	Carnitine metabolism	2.48321	0.917991	2.70505	0.99512	0.640677	0.092625	0.137839
1,2-dipalmitoylglycerol	Lipid	Diacylglycerol	1.77851	1.12755	1.57733	0.455732	-0.151293	0.429961	0.487734
1,3-dipalmitoylglycerol	Lipid	Diacylglycerol	1.93743	1.20972	1.60155	0.470974	-0.252667	0.145367	0.200679
12-HETE	Lipid	Eicosanoid	0.55717	1.72294	0.323384	-1.12892	-1.50558	3.11568e-08	6.2172e-07
15-HETE	Lipid	Eicosanoid	4.34038	1.48596	2.92092	1.0719	-0.0998803	0.725885	0.755127
6-keto prostaglandin F1alpha	Lipid	Eicosanoid	1.25375	0.85603	1.46461	0.381587	-0.214282	0.429548	0.487734
prostaglandin A2	Lipid	Eicosanoid	0.578673	0.4367	1.3251	0.281491	0.154901	0.0426223	0.0675494
prostaglandin B2	Lipid	Eicosanoid	0.393176	0.2393	1.64302	0.496539	0.233508	0.0311823	0.0518524
prostaglandin E2	Lipid	Eicosanoid	2.13938	0.219452	9.74875	2.27714	0.570452	0.0425642	0.0675494
oleic ethanolamide	Lipid	Endocannabinoid	1.9623	1.46673	1.33787	0.291082	0.309953	0.161009	0.216818
palmitoyl ethanolamide	Lipid	Endocannabinoid	2.10642	1.33253	1.58077	0.45791	0.228697	0.191044	0.252616
dihomo-linolenate (20:3n3 or n6)	Lipid	Essential fatty acid	3.95733	0.722145	5.47996	1.7011	1.38677	1.00081e-08	2.74598e-07
docosahexaenoate (DHA; 22:6n3)	Lipid	Essential fatty acid	2.19944	0.778697	2.82451	1.03834	0.894674	7.20024e-08	9.86996e-07
docosapentaenoate (n3 DPA; 22:5n3)	Lipid	Essential fatty acid	3.14416	0.761806	4.12725	1.41761	1.12241	6.05765e-07	5.21433e-06
docosapentaenoate (n6 DPA; 22:5n6)	Lipid	Essential fatty acid	3.27881	0.73787	4.44362	1.49147	1.07929	3.25668e-07	3.28806e-06
eicosapentaenoate (EPA; 20:5n3)	Lipid	Essential fatty acid	2.25009	1.07493	2.09324	0.738715	0.658912	0.000200745	0.000625014
linoleate (18:2n6)	Lipid	Essential fatty acid	1.27834	1.10104	1.16103	0.149308	0.133789	0.251393	0.319888
linolenate [alpha or gamma; (18:3n3 or 6)]	Lipid	Essential fatty acid	1.33923	1.34283	0.997324	-0.00267999	-0.0700057	0.639877	0.685137
15-methylpalmitate (isobar with 2-methylpalmitate)	Lipid	Fatty acid, branched	2.73307	0.938218	2.91304	1.0692	0.494613	0.00132391	0.0032469
2-hydroxyglutarate	Lipid	Fatty acid, dicarboxylate	2.50651	1.02203	2.45248	0.897101	0.875426	1.61866e-06	1.07665e-05
3-carboxy-4-methyl-5-propyl-2-furanpropanoate (CMPF)	Lipid	Fatty acid, dicarboxylate	0.955461	1.63541	0.584234	-0.537453	-0.546864	7.41933e-08	9.86996e-07
azelate (nonanedioate)	Lipid	Fatty acid, dicarboxylate	0.777652	1.09856	0.707884	-0.345475	-0.333269	0.000147765	0.000473496
valerylcarnitine	Lipid	Fatty acid metabolism	1.83703	0.706897	2.59872	0.955021	0.767528	3.52947e-05	0.00014215
butyrylcarnitine	Lipid	Fatty acid metabolism (also BCAA metabolism)	1.75814	0.804424	2.18558	0.781883	0.723637	7.21387e-05	0.000257471
hydroxybutyrylcarnitine*	Lipid	Fatty acid metabolism (also BCAA metabolism)	1.51441	1.10619	1.36903	0.314106	0.175605	0.273981	0.339767
propionylcarnitine	Lipid	Fatty acid metabolism (also BCAA metabolism)	1.0026	1.24574	0.804824	-0.217132	-0.512263	0.00245187	0.0055483
13-HODE + 9-HODE	Lipid	Fatty acid, monohydroxy	1.80344	1.38277	1.30423	0.265611	-0.335746	0.127252	0.178662
2-hydroxypalmitate	Lipid	Fatty acid, monohydroxy	1.50556	0.939391	1.6027	0.471687	0.341436	0.00206349	0.00476775
2-hydroxystearate	Lipid	Fatty acid, monohydroxy	1.1777	1.00865	1.16759	0.154944	0.111013	0.18897	0.250628
4-hydroxybutyrate (GHB)	Lipid	Fatty acid, monohydroxy	1.82659	0.867436	2.10573	0.744664	0.687277	5.8543e-05	0.00021597
choline	Lipid	Glycerolipid metabolism	1.02568	0.993733	1.03215	0.0316469	0.0152423	0.786702	0.806921
choline phosphate	Lipid	Glycerolipid metabolism	2.16441	0.8047	2.68971	0.989432	0.839446	4.43912e-07	4.14632e-06
cytidine 5'-diphosphocholine	Lipid	Glycerolipid metabolism	3.31663	0.365488	9.07453	2.20547	2.15885	2.47998e-14	9.08572e-12
cytidine-5'-diphosphoethanolamine	Lipid	Glycerolipid metabolism	1.37733	0.858473	1.6044	0.472747	0.439353	0.000608574	0.00160942
ethanolamine	Lipid	Glycerolipid metabolism	1.47929	0.872697	1.69508	0.527728	0.483775	0.000955331	0.00243656
glycerol	Lipid	Glycerolipid metabolism	1.44013	0.885521	1.62631	0.486312	0.422068	0.000303845	0.000883363
glycerol 3-phosphate (G3P)	Lipid	Glycerolipid metabolism	1.49154	0.979782	1.52232	0.420236	0.305234	0.018922	0.034073
glycerophosphorylcholine (GPC)	Lipid	Glycerolipid metabolism	4.37309	0.727848	6.00824	1.79313	1.4112	4.69362e-10	2.57562e-08
phosphoethanolamine	Lipid	Glycerolipid metabolism	1.90819	0.831115	2.29594	0.831143	0.643151	0.000602488	0.00160942
chiro-inositol	Lipid	Inositol metabolism	1.26669	1.27073	0.996824	-0.00318148	-0.0732812	0.433124	0.490055
inositol 1-phosphate (I1P)	Lipid	Inositol metabolism	1.14595	1.05425	1.08698	0.0834045	-0.0784215	0.534279	0.587118
myo-inositol	Lipid	Inositol metabolism	0.9917	1.0187	0.973496	-0.0268619	-0.126498	0.270505	0.337893
scyllo-inositol	Lipid	Inositol metabolism	1.17802	1.40333	0.839449	-0.17501	-0.198306	0.187843	0.249889
1,2-propanediol	Lipid	Ketone bodies	4.9187	3.53389	1.39187	0.330645	0.099691	0.363273	0.427552
3-hydroxybutyrate (BHBA)	Lipid	Ketone bodies	2.10283	2.40245	0.875285	-0.133205	0.179794	0.0951413	0.140158
10-heptadecenoate (17:1n7)	Lipid	Long chain fatty acid	2.58585	1.06861	2.41983	0.883697	0.535677	0.00279529	0.00619764
10-nonadecenoate (19:1n9)	Lipid	Long chain fatty acid	4.04422	0.843955	4.79199	1.56694	1.04302	1.6692e-05	7.47734e-05
adrenate (22:4n6)	Lipid	Long chain fatty acid	3.21036	0.715939	4.48413	1.50054	1.25086	4.84973e-08	7.60368e-07
arachidonate (20:4n6)	Lipid	Long chain fatty acid	1.94383	0.82517	2.35567	0.856827	0.736053	6.6818e-07	5.57413e-06
cis-vaccenate (18:1n7)	Lipid	Long chain fatty acid	1.56096	0.93347	1.67221	0.514146	0.350321	0.00820385	0.0162963
dihomo-linoleate (20:2n6)	Lipid	Long chain fatty acid	4.90878	0.777924	6.31009	1.84215	1.41179	2.7179e-07	2.84085e-06
docosadienoate (22:2n6)	Lipid	Long chain fatty acid	6.68365	0.778391	8.5865	2.15019	1.65316	2.01144e-08	4.64749e-07
docosatrienoate (22:3n3)	Lipid	Long chain fatty acid	9.68859	0.712794	13.5924	2.60951	1.44355	4.51907e-05	0.000176036
eicosenoate (20:1n9 or 11)	Lipid	Long chain fatty acid	3.43981	0.917003	3.75114	1.32206	0.957274	9.0367e-05	0.00031485
erucate (22:1n9)	Lipid	Long chain fatty acid	4.08642	0.831658	4.91359	1.592	1.20317	1.60216e-06	1.07665e-05
margarate (17:0)	Lipid	Long chain fatty acid	1.70415	0.931339	1.82978	0.604195	0.451656	0.000337677	0.000950258
mead acid (20:3n9)	Lipid	Long chain fatty acid	4.99682	0.898033	5.56418	1.71635	0.94586	0.000108627	0.000372557
myristate (14:0)	Lipid	Long chain fatty acid	2.05358	0.96457	2.12901	0.755657	0.506774	0.000719686	0.00185848
myristoleate (14:1n5)	Lipid	Long chain fatty acid	2.41676	0.943433	2.56167	0.940658	0.568333	0.00304369	0.0066809
oleate (18:1n9)	Lipid	Long chain fatty acid	1.17488	1.08452	1.08332	0.0800315	0.0407343	0.694134	0.728334
palmitate (16:0)	Lipid	Long chain fatty acid	1.36531	1.00718	1.35557	0.304222	0.21908	0.0593982	0.0905409
palmitoleate (16:1n7)	Lipid	Long chain fatty acid	2.45419	1.06564	2.30303	0.834225	0.400917	0.0352382	0.0572947
pentadecanoate (15:0)	Lipid	Long chain fatty acid	1.55504	0.903627	1.72089	0.542841	0.323704	0.00772906	0.0156993
stearate (18:0)	Lipid	Long chain fatty acid	1.39905	0.946076	1.47879	0.391223	0.2991	0.00372521	0.00798045
stearidonate (18:4n3)	Lipid	Long chain fatty acid	0.746652	1.04561	0.714081	-0.336759	-0.411534	0.0234364	0.0408277
1-arachidonoylglycerophosphoethanolamine*	Lipid	Lysolipid	0.944724	1.10042	0.858516	-0.15255	-0.214246	0.0266883	0.0452362
1-arachidonoylglycerophosphoinositol*	Lipid	Lysolipid	1.57398	0.888939	1.77062	0.571331	0.4003	0.0189381	0.034073
1-heptadecanoylglycerophosphocholine	Lipid	Lysolipid	1.36421	0.604197	2.25788	0.814428	0.353755	0.0935197	0.1387
1-linoleoylglycerophosphocholine	Lipid	Lysolipid	1.52864	0.622142	2.45705	0.898962	0.580422	0.0736719	0.110382
1-linoleoylglycerophosphoethanolamine*	Lipid	Lysolipid	1.30877	0.706815	1.85164	0.616071	0.610162	0.000277657	0.000818062
1-myristoylglycerophosphocholine	Lipid	Lysolipid	1.67854	0.739545	2.26969	0.819644	0.326137	0.127383	0.178662
1-oleoylglycerophosphocholine	Lipid	Lysolipid	2.21135	1.00328	2.20413	0.790332	0.371248	0.290818	0.354637
1-oleoylglycerophosphoethanolamine	Lipid	Lysolipid	1.55292	0.943888	1.64524	0.497886	0.310604	0.0376261	0.0602841
1-oleoylglycerophosphoinositol*	Lipid	Lysolipid	1.27589	1.13306	1.12606	0.118727	-0.19502	0.231882	0.298523
1-oleoylglycerophosphoserine	Lipid	Lysolipid	0.905524	1.03767	0.872654	-0.136216	-0.224324	0.0833719	0.124491
1-palmitoleoylglycerophosphocholine*	Lipid	Lysolipid	2.85787	0.833742	3.42776	1.23191	0.216068	0.370658	0.432763
1-palmitoylglycerophosphocholine	Lipid	Lysolipid	1.87576	1.1874	1.57972	0.457247	0.0429048	0.901086	0.917812
1-palmitoylglycerophosphoethanolamine	Lipid	Lysolipid	1.45135	0.985755	1.47232	0.386841	0.180471	0.273736	0.339767
1-palmitoylglycerophosphoinositol*	Lipid	Lysolipid	3.03848	0.812694	3.73877	1.31876	0.784049	0.000204943	0.000629371
1-palmitoylplasmenylethanolamine*	Lipid	Lysolipid	2.21687	0.740542	2.99358	1.09647	0.923886	1.32336e-06	9.37023e-06
1-pentadecanoylglycerophosphocholine*	Lipid	Lysolipid	1.12124	0.594697	1.8854	0.634138	0.186844	0.10401	0.150027
1-stearoylglycerophosphocholine	Lipid	Lysolipid	3.44717	1.59022	2.16773	0.773681	0.222546	0.522456	0.576277
1-stearoylglycerophosphoethanolamine	Lipid	Lysolipid	1.93397	1.11184	1.73943	0.55356	0.397391	0.0215682	0.0381793
1-stearoylglycerophosphoglycerol	Lipid	Lysolipid	0.592679	1.36461	0.434321	-0.833971	-1.43704	9.41106e-08	1.21513e-06
1-stearoylglycerophosphoinositol	Lipid	Lysolipid	2.02846	0.689306	2.94276	1.07935	0.95482	3.95432e-08	6.94778e-07
2-arachidonoylglycerophosphocholine*	Lipid	Lysolipid	1.88705	1.29478	1.45742	0.376669	-0.0849809	0.807114	0.825928
2-arachidonoylglycerophosphoethanolamine*	Lipid	Lysolipid	1.2524	1.11665	1.12158	0.114735	-0.220166	0.446021	0.50335
2-docosahexaenoylglycerophosphocholine*	Lipid	Lysolipid	1.55212	0.851833	1.82209	0.599987	0.268415	0.198369	0.261514
2-docosahexaenoylglycerophosphoethanolamine*	Lipid	Lysolipid	1.56813	0.904412	1.73386	0.550352	0.15795	0.585937	0.636699
2-docosapentaenoylglycerophosphocholine*	Lipid	Lysolipid	1.05932	0.665676	1.59135	0.464584	0.267775	0.0649831	0.0980329
2-docosapentaenoylglycerophosphoethanolamine*	Lipid	Lysolipid	1.1652	0.869503	1.34007	0.292724	-0.123772	0.729323	0.755659
2-eicosapentaenoylglycerophosphoethanolamine*	Lipid	Lysolipid	1.22593	0.98377	1.24616	0.220066	-0.113911	0.695152	0.728334
2-eicosatrienoylglycerophosphocholine*	Lipid	Lysolipid	2.18362	0.958327	2.27858	0.823552	0.486789	0.0247889	0.0425091
2-linoleoylglycerophosphocholine*	Lipid	Lysolipid	1.70369	0.880455	1.93501	0.660112	0.22409	0.474765	0.533049
2-linoleoylglycerophosphoethanolamine*	Lipid	Lysolipid	1.76707	0.881536	2.00453	0.695412	0.254728	0.379168	0.438039
2-myristoylglycerophosphocholine*	Lipid	Lysolipid	2.1537	0.685861	3.14014	1.14427	0.570918	0.0205742	0.0368656
2-oleoylglycerophosphocholine*	Lipid	Lysolipid	1.32684	0.775258	1.71149	0.537362	0.158899	0.617391	0.664301
2-oleoylglycerophosphoethanolamine*	Lipid	Lysolipid	1.91952	1.20274	1.59595	0.467468	-0.0707536	0.840473	0.858065
2-oleoylglycerophosphoinositol*	Lipid	Lysolipid	1.43559	0.818052	1.75489	0.562407	0.356876	0.0358107	0.0577974
2-oleoylglycerophosphoserine*	Lipid	Lysolipid	1.20801	0.704339	1.7151	0.539469	0.412073	0.0237791	0.0412127
2-palmitoleoylglycerophosphocholine*	Lipid	Lysolipid	3.26432	0.851106	3.83539	1.34427	0.596849	0.0318365	0.0525422
2-palmitoleoylglycerophosphoethanolamine*	Lipid	Lysolipid	2.59621	0.914661	2.83844	1.04326	0.475126	0.0232664	0.0406931
2-palmitoylglycerophosphocholine*	Lipid	Lysolipid	2.33448	1.45492	1.60454	0.472839	-0.251163	0.574213	0.627064
2-palmitoylglycerophosphoethanolamine*	Lipid	Lysolipid	0.804809	0.839952	0.958161	-0.0427391	-0.22086	0.347418	0.413215
2-stearoylglycerophosphocholine*	Lipid	Lysolipid	0.737185	0.541464	1.36147	0.308563	0.0133844	0.96014	0.968969
2-stearoylglycerophosphoglycerol*	Lipid	Lysolipid	0.787755	1.00183	0.786313	-0.2404	-0.303647	0.059317	0.0905409
2-stearoylglycerophosphoinositol*	Lipid	Lysolipid	1.77264	0.767082	2.31089	0.837633	0.70272	5.45353e-06	2.95568e-05
5-dodecenoate (12:1n7)	Lipid	Medium chain fatty acid	1.87186	1.00737	1.85816	0.619589	0.337265	0.0365615	0.0587931
caprate (10:0)	Lipid	Medium chain fatty acid	1.3354	1.45268	0.919267	-0.0841786	0.0382231	0.690271	0.726688
caproate (6:0)	Lipid	Medium chain fatty acid	0.834458	0.858894	0.971549	-0.0288635	-0.0642085	0.492174	0.551184
laurate (12:0)	Lipid	Medium chain fatty acid	0.85563	1.22234	0.699992	-0.356686	-0.42144	1.02723e-05	4.90169e-05
pelargonate (9:0)	Lipid	Medium chain fatty acid	0.841627	1.15576	0.728202	-0.317177	-0.353295	4.52684e-06	2.58089e-05
1-linoleoylglycerol (1-monolinolein)	Lipid	Monoacylglycerol	2.57869	0.761	3.38855	1.2204	0.704233	0.00130231	0.00321188
1-palmitoylglycerol (1-monopalmitin)	Lipid	Monoacylglycerol	1.78932	0.956291	1.8711	0.626526	0.32197	0.0349205	0.0569892
1-stearoylglycerol (1-monostearin)	Lipid	Monoacylglycerol	1.43155	0.906964	1.57839	0.456408	0.402513	0.0026997	0.00601608
2-linoleoylglycerol (2-monolinolein)	Lipid	Monoacylglycerol	2.11508	0.301364	7.01836	1.94853	1.33565	1.13919e-05	5.32025e-05
2-palmitoylglycerol (2-monopalmitin)	Lipid	Monoacylglycerol	1.9004	0.534242	3.55719	1.26897	0.682876	0.00303074	0.0066809
N,N-dimethylsphingosine	Lipid	Sphingolipid	0.675479	0.804473	0.839654	-0.174765	-0.264374	0.129452	0.180411
palmitoyl sphingomyelin	Lipid	Sphingolipid	1.14394	0.912282	1.25393	0.226284	0.204427	0.018522	0.0335999
phytosphingosine	Lipid	Sphingolipid	2.70598	0.99107	2.73037	1.00444	0.255657	0.349209	0.413215
sphinganine	Lipid	Sphingolipid	1.10436	1.23085	0.89724	-0.108432	-0.469548	0.134959	0.186899
sphingosine	Lipid	Sphingolipid	2.86809	2.31705	1.23782	0.21335	-0.661041	0.104126	0.150027
stearoyl sphingomyelin	Lipid	Sphingolipid	0.795027	1.34186	0.59248	-0.523438	-0.649556	1.70196e-06	1.11377e-05
4-androsten-3beta,17beta-diol disulfate 1*	Lipid	Sterol/Steroid	1.30854	2.1811	0.599944	-0.510919	-0.592096	2.42791e-08	5.26611e-07
7-alpha-hydroxy-3-oxo-4-cholestenoate (7-Hoca)	Lipid	Sterol/Steroid	1.09787	1.2877	0.85258	-0.159488	-0.215535	0.15692	0.212617
7-alpha-hydroxycholesterol	Lipid	Sterol/Steroid	1.02679	1.03349	0.993523	-0.0064981	0.0414746	0.7598	0.784829
7-beta-hydroxycholesterol	Lipid	Sterol/Steroid	1.18671	0.973115	1.2195	0.198439	0.218729	0.0421669	0.0673138
androsterone sulfate	Lipid	Sterol/Steroid	0.796515	1.30716	0.609348	-0.495366	-0.453777	2.09644e-06	1.29625e-05
cholesterol	Lipid	Sterol/Steroid	1.08503	0.976712	1.1109	0.105168	0.0983318	0.14849	0.20371
dehydroisoandrosterone sulfate (DHEA-S)	Lipid	Sterol/Steroid	0.466606	1.15016	0.405689	-0.902169	-0.812257	6.72959e-07	5.57413e-06
pregn steroid monosulfate*	Lipid	Sterol/Steroid	0.820524	1.34614	0.609537	-0.495055	-0.52051	0.00011152	0.000376594
pregnen-diol disulfate*	Lipid	Sterol/Steroid	0.660867	1.18029	0.559918	-0.579964	-0.511677	8.6269e-06	4.30365e-05
squalene	Lipid	Sterol/Steroid	1.51762	0.670112	2.26473	0.817454	0.428417	0.0031547	0.00689011
methylphosphate	Nucleotide	Purine and pyrimidine metabolism	1.29721	1.04612	1.24002	0.215126	0.141609	0.152139	0.207219
2'-deoxyadenosine 3'-monophosphate	Nucleotide	Purine metabolism, adenine containing	1.59189	0.507285	3.13806	1.14361	0.784301	0.000688725	0.0017997
adenine	Nucleotide	Purine metabolism, adenine containing	1.55948	0.924242	1.68731	0.523136	0.336186	0.00638372	0.0132191
adenosine	Nucleotide	Purine metabolism, adenine containing	1.68138	1.08513	1.54947	0.437913	0.431245	0.000350832	0.000980989
adenosine 2'-monophosphate (2'-AMP)	Nucleotide	Purine metabolism, adenine containing	1.76785	0.705424	2.50608	0.918721	0.857532	1.3695e-06	9.543e-06
adenosine 3'-monophosphate (3'-AMP)	Nucleotide	Purine metabolism, adenine containing	1.51202	0.929267	1.62711	0.486807	0.358924	0.0163917	0.0304914
adenosine 5'-diphosphate (ADP)	Nucleotide	Purine metabolism, adenine containing	1.3387	0.817515	1.63753	0.493187	0.197359	0.349137	0.413215
adenosine 5'-monophosphate (AMP)	Nucleotide	Purine metabolism, adenine containing	5.22388	1.38682	3.76681	1.32623	1.03161	0.000318732	0.000920547
adenosine-5'-diphosphoglucose	Nucleotide	Purine metabolism, adenine containing	2.10786	0.618242	3.40945	1.22655	0.964233	2.24964e-05	9.68227e-05
N1-methyladenosine	Nucleotide	Purine metabolism, adenine containing	1.32076	0.776167	1.70164	0.531593	0.534474	7.5646e-05	0.000267811
2'-deoxyguanosine	Nucleotide	Purine metabolism, guanine containing	2.69418	0.595242	4.5262	1.50988	1.37313	1.41398e-08	3.6514e-07
guanine	Nucleotide	Purine metabolism, guanine containing	1.29235	0.97917	1.31984	0.277511	-0.303832	0.275818	0.341082
guanosine	Nucleotide	Purine metabolism, guanine containing	1.79912	0.852473	2.11047	0.746911	0.634861	2.29962e-05	9.80129e-05
guanosine 3'-monophosphate (3'-GMP)	Nucleotide	Purine metabolism, guanine containing	1.74315	0.979133	1.7803	0.576784	0.226587	0.351802	0.415164
guanosine 5'-diphospho-fucose	Nucleotide	Purine metabolism, guanine containing	1.58026	0.851115	1.8567	0.6188	0.433027	0.00798951	0.0160155
N1-methylguanosine	Nucleotide	Purine metabolism, guanine containing	2.07699	0.847861	2.44968	0.895959	0.914326	5.58547e-07	4.90826e-06
N2-methylguanosine	Nucleotide	Purine metabolism, guanine containing	1.27368	0.577142	2.20688	0.79158	0.761654	5.98813e-06	3.12951e-05
2'-deoxyinosine	Nucleotide	Purine metabolism, (hypo)xanthine/inosine containing	3.13338	0.777609	4.0295	1.39364	1.29781	1.25456e-07	1.48852e-06
hypoxanthine	Nucleotide	Purine metabolism, (hypo)xanthine/inosine containing	1.12529	0.917303	1.22674	0.204359	0.171925	0.00372663	0.00798045
inosine	Nucleotide	Purine metabolism, (hypo)xanthine/inosine containing	1.63367	0.779024	2.09708	0.740544	0.635924	2.7048e-06	1.63933e-05
inosine 5'-monophosphate (IMP)	Nucleotide	Purine metabolism, (hypo)xanthine/inosine containing	0.36203	0.3404	1.06354	0.0616065	0.104655	0.40842	0.469362
xanthine	Nucleotide	Purine metabolism, (hypo)xanthine/inosine containing	1.94315	0.914955	2.12377	0.753194	0.586021	0.0010706	0.00270111
xanthosine	Nucleotide	Purine metabolism, (hypo)xanthine/inosine containing	2.5094	0.748876	3.35089	1.20923	1.02634	1.61173e-06	1.07665e-05
allantoin	Nucleotide	Purine metabolism, urate metabolism	0.866724	1.43667	0.603288	-0.50536	-0.539542	0.00148429	0.00360001
urate	Nucleotide	Purine metabolism, urate metabolism	1.18247	0.949394	1.2455	0.219539	0.236837	0.0141256	0.0270792
cytidine	Nucleotide	Pyrimidine metabolism, cytidine containing	1.272	0.779597	1.63161	0.489569	0.348402	0.0231874	0.0406931
cytidine 5'-monophosphate (5'-CMP)	Nucleotide	Pyrimidine metabolism, cytidine containing	1.40765	0.884782	1.59096	0.464337	0.340051	0.0015981	0.00383368
cytidine-3'-monophosphate (3'-CMP)	Nucleotide	Pyrimidine metabolism, cytidine containing	1.94636	0.718894	2.70743	0.996001	0.992577	1.71086e-07	1.85982e-06
orotate	Nucleotide	Pyrimidine metabolism, orotate containing	2.00331	0.798773	2.50798	0.919479	0.620546	0.000321183	0.000921563
thymidine 3'-monophosphate	Nucleotide	Pyrimidine metabolism, thymine containing	2.45306	0.541021	4.53413	1.51163	0.900565	4.37378e-05	0.000172981
thymine	Nucleotide	Pyrimidine metabolism, thymine containing	2.8806	0.784442	3.67217	1.30078	1.08223	1.05632e-05	4.9863e-05
3-aminoisobutyrate	Nucleotide	Pyrimidine metabolism, thymine containing; Valine, leucine and isoleucine metabolism/	1.07863	1.10578	0.975451	-0.0248551	-0.00589567	0.967582	0.974239
5,6-dihydrouracil	Nucleotide	Pyrimidine metabolism, uracil containing	2.67189	0.521591	5.12258	1.63366	1.64208	2.60705e-12	3.81498e-10
pseudouridine	Nucleotide	Pyrimidine metabolism, uracil containing	1.11512	0.940624	1.18551	0.170175	0.163032	0.00788148	0.0158714
uracil	Nucleotide	Pyrimidine metabolism, uracil containing	1.57975	0.843936	1.87189	0.626948	0.600096	3.32845e-05	0.00013656
uridine	Nucleotide	Pyrimidine metabolism, uracil containing	1.12599	0.937091	1.20158	0.183638	0.150169	0.00961836	0.0189348
uridine monophosphate (5' or 3')	Nucleotide	Pyrimidine metabolism, uracil containing	1.57632	0.228679	6.89315	1.93053	1.06485	0.00609202	0.0126942
alanylleucine	Peptide	Dipeptide	3.44881	0.425573	8.10392	2.09235	1.36582	1.43025e-07	1.60995e-06
alanylphenylalanine	Peptide	Dipeptide	2.2878	0.370921	6.16789	1.81936	1.17544	4.84453e-06	2.69209e-05
alpha-glutamyltyrosine	Peptide	Dipeptide	1.60265	0.568312	2.82003	1.03675	0.871433	0.000374372	0.00104019
asparagylleucine	Peptide	Dipeptide	1.56184	0.463185	3.37196	1.2155	0.86996	2.60682e-05	0.00010899
aspartylleucine	Peptide	Dipeptide	4.71938	0.671545	7.02764	1.94985	1.56084	1.70403e-08	4.15595e-07
aspartylphenylalanine	Peptide	Dipeptide	3.93168	0.577339	6.81	1.91839	1.5879	3.89402e-10	2.44211e-08
aspartylvaline	Peptide	Dipeptide	3.64987	0.687603	5.30811	1.66924	1.29216	5.82042e-08	8.24246e-07
cysteinylglycine	Peptide	Dipeptide	0.999021	1.15253	0.866807	-0.142939	-0.293096	0.0578311	0.0890802
glutamine-leucine	Peptide	Dipeptide	1.51994	0.285527	5.32328	1.67209	1.00335	1.76146e-05	7.81091e-05
glycylglycine	Peptide	Dipeptide	1.29372	1.03298	1.25241	0.225073	0.13506	0.36784	0.430618
glycylleucine	Peptide	Dipeptide	3.74293	0.663548	5.64078	1.73002	1.37018	9.83745e-09	2.74598e-07
glycylphenylalanine	Peptide	Dipeptide	1.66198	0.621773	2.67298	0.983193	0.381309	0.0622795	0.0942783
glycylproline	Peptide	Dipeptide	2.23395	0.813997	2.74442	1.00957	0.820754	1.01073e-06	7.78441e-06
glycylthreonine	Peptide	Dipeptide	1.32308	1.03262	1.28129	0.247864	0.1013	0.418018	0.479138
glycyltyrosine	Peptide	Dipeptide	1.5128	0.933452	1.62065	0.482828	0.255528	0.104233	0.150027
glycylvaline	Peptide	Dipeptide	1.57927	0.937624	1.68433	0.521367	0.330318	0.0544009	0.0840916
histidylisoleucine	Peptide	Dipeptide	1.52322	0.869264	1.75232	0.560938	0.115152	0.582692	0.634744
isoleucylalanine	Peptide	Dipeptide	1.79375	0.624103	2.87412	1.05575	0.776901	8.158e-07	6.57003e-06
isoleucylglycine	Peptide	Dipeptide	1.49644	0.616545	2.42714	0.886714	0.705187	5.59008e-06	2.95668e-05
leucylalanine	Peptide	Dipeptide	1.38276	0.568088	2.43407	0.889563	0.824914	4.77615e-06	2.68812e-05
leucylglutamate	Peptide	Dipeptide	2.16082	0.590261	3.6608	1.29768	0.871624	4.75519e-05	0.000181524
leucylglycine	Peptide	Dipeptide	1.31727	0.405591	3.24779	1.17797	1.05654	5.58173e-06	2.95668e-05
leucylhistidine	Peptide	Dipeptide	0.463124	0.3621	1.279	0.246075	0.13772	0.0542108	0.0840916
leucylleucine	Peptide	Dipeptide	2.74939	0.527594	5.21119	1.65081	0.86249	0.000123257	0.00040684
leucylproline	Peptide	Dipeptide	0.439355	0.1315	3.3411	1.2063	0.537041	0.00409217	0.00872069
leucylserine	Peptide	Dipeptide	1.58956	0.564064	2.81805	1.03604	0.871739	5.03187e-05	0.000188803
methionylleucine	Peptide	Dipeptide	1.37217	0.854958	1.60495	0.473094	0.237593	0.111853	0.160469
methionylphenylalanine	Peptide	Dipeptide	2.01395	0.746439	2.69808	0.992541	0.559134	0.00225048	0.00517256
phenylalanylalanine	Peptide	Dipeptide	1.41362	0.508812	2.77828	1.02183	0.749282	9.0466e-07	7.09189e-06
phenylalanylaspartate	Peptide	Dipeptide	1.49931	0.951758	1.57531	0.454451	0.271533	0.0214549	0.0381324
phenylalanylglutamate	Peptide	Dipeptide	1.4042	0.994612	1.4118	0.344868	-0.0894727	0.614027	0.662305
phenylalanylglycine	Peptide	Dipeptide	3.33062	0.821097	4.05631	1.40027	0.921336	6.83972e-05	0.000248152
phenylalanylleucine	Peptide	Dipeptide	1.85659	0.395464	4.69473	1.54644	0.914452	0.000116939	0.00039188
phenylalanylproline	Peptide	Dipeptide	1.18959	0.688115	1.72877	0.547411	0.424317	0.00234967	0.00537242
phenylalanylserine	Peptide	Dipeptide	1.45942	0.586639	2.48777	0.911387	0.579881	0.000335116	0.000949136
pro-hydroxy-pro	Peptide	Dipeptide	2.41695	0.811418	2.97867	1.09148	0.945208	5.81919e-08	8.24246e-07
prolylproline	Peptide	Dipeptide	1.64178	0.746803	2.19841	0.787732	0.606199	0.00134503	0.00328038
serylleucine	Peptide	Dipeptide	3.07791	0.560861	5.48783	1.70253	1.12805	5.39465e-06	2.95568e-05
serylphenyalanine	Peptide	Dipeptide	1.68654	0.226352	7.45097	2.00834	1.38483	3.98538e-06	2.33278e-05
threonylleucine	Peptide	Dipeptide	2.16884	0.421258	5.14848	1.6387	1.35572	3.69571e-09	1.47492e-07
threonylphenylalanine	Peptide	Dipeptide	2.06995	0.510624	4.05377	1.39965	0.649328	0.0018573	0.00436019
tryptophylglutamate	Peptide	Dipeptide	1.27699	0.705403	1.8103	0.59349	0.374064	0.0184421	0.0335937
tyrosylglutamate	Peptide	Dipeptide	1.29458	0.978633	1.32284	0.279784	0.139371	0.27093	0.337893
tyrosylglycine	Peptide	Dipeptide	1.83568	0.852185	2.15409	0.767366	0.553124	0.000388603	0.00107294
tyrosylleucine	Peptide	Dipeptide	0.919079	0.310933	2.95587	1.08379	0.567838	0.00179392	0.00423404
tyrosylvaline	Peptide	Dipeptide	1.08331	0.692121	1.56521	0.448017	0.232013	0.0277219	0.0464501
valylaspartate	Peptide	Dipeptide	1.30587	0.621339	2.1017	0.742745	0.481412	0.000605188	0.00160942
valylglycine	Peptide	Dipeptide	1.80084	0.892424	2.01792	0.702068	0.407326	0.0183114	0.0334947
anserine	Peptide	Dipeptide derivative	1.52388	0.583815	2.61022	0.959434	0.608732	0.000151664	0.000482469
gamma-glutamylglutamate	Peptide	gamma-glutamyl	0.922755	1.23679	0.746086	-0.292915	-0.419071	0.0121411	0.0236886
gamma-glutamylglutamine	Peptide	gamma-glutamyl	0.900012	1.13218	0.79494	-0.229488	-0.327768	0.0334365	0.054771
gamma-glutamylleucine	Peptide	gamma-glutamyl	1.38028	0.932582	1.48007	0.392088	0.312942	0.0160699	0.0300199
gamma-glutamylmethionine	Peptide	gamma-glutamyl	1.05428	1.00202	1.05216	0.0508495	-0.0348144	0.77729	0.799134
gamma-glutamylphenylalanine	Peptide	gamma-glutamyl	0.918697	0.689358	1.33269	0.287196	0.192745	0.100247	0.146926
gamma-glutamyltyrosine	Peptide	gamma-glutamyl	0.862155	0.904864	0.952801	-0.0483497	-0.0984684	0.282051	0.34781
gamma-glutamylvaline	Peptide	gamma-glutamyl	1.08237	0.780148	1.38739	0.327424	0.240812	0.102403	0.148857
Ac-Ser-Asp-Lys-Pro-OH	Peptide	Polypeptide	1.47592	0.973291	1.51642	0.41635	0.266321	0.0588878	0.0903907
pro-pro-pro	Peptide	Polypeptide	1.29493	0.8126	1.59356	0.465971	0.421055	0.000302743	0.000883363
VGAHAGEYGAEALER*	Peptide	Polypeptide	0.621785	1.74173	0.356992	-1.03004	-0.893701	2.3377e-05	9.8678e-05
3-hydroxyhippurate	Xenobiotics	Benzoate metabolism	0.840312	0.904615	0.928917	-0.0737362	-0.0536221	0.120878	0.17229
4-methylcatechol sulfate	Xenobiotics	Benzoate metabolism	1.20315	1.35818	0.885857	-0.1212	0.00982182	0.914113	0.928925
benzoate	Xenobiotics	Benzoate metabolism	0.815448	1.21519	0.671047	-0.398916	-0.43287	3.95659e-08	6.94778e-07
catechol sulfate	Xenobiotics	Benzoate metabolism	1.07687	1.40947	0.764026	-0.269153	-0.27623	0.000141791	0.000457694
hippurate	Xenobiotics	Benzoate metabolism	1.14016	1.47233	0.774396	-0.255673	-0.199272	0.00174841	0.00417147
glycerol 2-phosphate	Xenobiotics	Chemical	1.5257	0.876545	1.74058	0.554218	0.410828	0.000436461	0.00119754
heptaethylene glycol	Xenobiotics	Chemical	1.05399	1.09115	0.965944	-0.0346498	-0.0847399	0.382143	0.440317
hexaethylene glycol	Xenobiotics	Chemical	1.02928	1.06041	0.97064	-0.0297994	-0.0576359	0.512182	0.567797
octaethylene glycol	Xenobiotics	Chemical	1.00975	1.13182	0.89214	-0.114132	-0.160192	0.100405	0.146926
pentaethylene glycol	Xenobiotics	Chemical	1.00994	1.0917	0.925102	-0.0778516	-0.119492	0.210753	0.274542
phosphoglycolate	Xenobiotics	Chemical	1.29276	0.981264	1.31744	0.275694	0.161069	0.287614	0.352836
tetraethylene glycol	Xenobiotics	Chemical	1.02776	1.04398	0.984465	-0.0156569	-0.0326763	0.662967	0.708132
triethyleneglycol	Xenobiotics	Chemical	0.964388	1.02862	0.937554	-0.064481	-0.0616762	0.314856	0.380798
2-hydroxyacetaminophen sulfate*	Xenobiotics	Drug	0.694352	0.703903	0.986431	-0.0136623	-0.00830269	0.722463	0.753352
2-methoxyacetaminophen sulfate*	Xenobiotics	Drug	0.658376	0.669052	0.984043	-0.0160852	-0.00914566	0.729839	0.755659
3-hydroxyquinine	Xenobiotics	Drug	0.9068	0.912448	0.99381	-0.00620971	-0.00566493	0.324813	0.389598
4-acetamidophenol	Xenobiotics	Drug	0.178379	0.145124	1.22915	0.206319	0.0841663	0.256662	0.325649
4-acetaminophen sulfate	Xenobiotics	Drug	2.66378	2.95705	0.900825	-0.104445	0.0709393	0.371824	0.432972
desvenlafaxine	Xenobiotics	Drug	0.233597	0.24853	0.939913	-0.0619675	-0.0152069	0.306772	0.373055
escitalopram	Xenobiotics	Drug	0.257879	0.19137	1.34754	0.298283	0.0880334	0.234102	0.300499
hydrochlorothiazide	Xenobiotics	Drug	0.897494	0.85983	1.0438	0.0428713	0.03061	0.210694	0.274542
lidocaine	Xenobiotics	Drug	1.13444	0.9639	1.17693	0.162909	0.110942	0.259501	0.328303
metformin	Xenobiotics	Drug	0.981306	0.980703	1.00061	0.000614707	0.000597109	0.665457	0.709068
methylprednisolone	Xenobiotics	Drug	0.4785	0.529312	0.904003	-0.100922	-0.0550536	0.178632	0.239084
N-ethylglycinexylidide*	Xenobiotics	Drug	0.722512	1.25555	0.575455	-0.552594	-0.48567	6.23168e-05	0.000227976
p-acetamidophenylglucuronide	Xenobiotics	Drug	0.376652	0.404294	0.931628	-0.0708218	-0.0325893	0.226109	0.292808
pseudoephedrine	Xenobiotics	Drug	0.901336	1.8683	0.482437	-0.728904	-0.433692	0.0143171	0.027327
quinine	Xenobiotics	Drug	0.527882	0.70313	0.75076	-0.28667	-0.0434477	0.101841	0.148532
ranitidine	Xenobiotics	Drug	0.637442	0.352385	1.80894	0.59274	0.122519	0.314874	0.380798
ergothioneine	Xenobiotics	Food component/Plant	1.39892	1.05997	1.31977	0.277457	0.266064	0.0674767	0.101446
indoleacrylate	Xenobiotics	Food component/Plant	1.12062	1.22193	0.917091	-0.0865489	-0.0534897	0.63443	0.680965
quinate	Xenobiotics	Food component/Plant	0.995733	1.25985	0.790361	-0.235265	-0.287249	0.0241159	0.0415172
tartarate	Xenobiotics	Food component/Plant	0.919176	1.1687	0.786494	-0.24017	-0.290762	0.0146969	0.0276907
erythritol	Xenobiotics	Sugar, sugar substitute, starch	1.80507	0.960127	1.88003	0.631289	0.575736	1.03207e-06	7.81171e-06
cotinine	Xenobiotics	Tobacco metabolite	0.8538	0.862661	0.989729	-0.0103244	-0.00892456	0.324813	0.389598
1,3-dimethylurate	Xenobiotics	Xanthine metabolism	0.340645	0.442639	0.769578	-0.261913	-0.0727672	0.123994	0.175592
1-methylurate	Xenobiotics	Xanthine metabolism	1.12916	0.784976	1.43846	0.363574	0.178419	0.420627	0.480873
3-methylxanthine	Xenobiotics	Xanthine metabolism	0.615836	0.606836	1.01483	0.0147221	0.0226742	0.672236	0.714556
caffeine	Xenobiotics	Xanthine metabolism	1.38564	1.37876	1.00499	0.00497889	-0.133266	0.0532123	0.083089
theobromine	Xenobiotics	Xanthine metabolism	0.922855	1.03611	0.890695	-0.115753	-0.0965878	0.227226	0.293389
theophylline	Xenobiotics	Xanthine metabolism	1.82182	1.91184	0.952914	-0.0482308	0.00301144	0.940517	0.95355

## Sheet: Squamous Cell Cancer
Biochemical	Super_Pathway	Sub_Pathway	Tumor_mean	Normal_mean	Mean_fc	Log_mean_fc	Log_pair_fc	P.Value	FDR
alanine	Amino Acid	Alanine and Aspartate Metabolism	1.40733	0.752129	1.87113	0.626541	0.625481	5.56877e-06	1.26246e-05
asparagine	Amino Acid	Alanine and Aspartate Metabolism	1.41468	0.796543	1.77603	0.57438	0.531261	4.85378e-09	1.94639e-08
aspartate	Amino Acid	Alanine and Aspartate Metabolism	0.996871	1.03343	0.964623	-0.0360182	-0.0742671	0.321976	0.362492
N-acetylalanine	Amino Acid	Alanine and Aspartate Metabolism	1.4745	0.793289	1.85872	0.619889	0.579806	1.35049e-08	4.92333e-08
N-acetylaspartate (NAA)	Amino Acid	Alanine and Aspartate Metabolism	2.61265	0.803831	3.25024	1.17873	0.843539	8.26048e-06	1.79127e-05
creatine	Amino Acid	Creatine Metabolism	3.02436	0.653394	4.62869	1.53227	1.38251	7.42762e-14	1.37843e-12
creatine phosphate	Amino Acid	Creatine Metabolism	1.28719	1.84333	0.698294	-0.359116	-0.517247	0.0494038	0.0634851
creatinine	Amino Acid	Creatine Metabolism	0.994871	1.00866	0.986327	-0.0137673	-0.0298155	0.521168	0.557496
guanidinoacetate	Amino Acid	Creatine Metabolism	2.16847	0.829451	2.61434	0.961012	0.923911	2.09414e-07	6.0548e-07
gamma-aminobutyrate (GABA)	Amino Acid	Glutamate Metabolism	1.85133	0.90392	2.04812	0.716921	0.651441	2.37131e-05	4.81504e-05
glutamate	Amino Acid	Glutamate Metabolism	1.44461	0.820203	1.76128	0.56604	0.541892	2.96407e-10	1.62009e-09
glutamate, gamma-methyl ester	Amino Acid	Glutamate Metabolism	1.82545	0.732243	2.49296	0.91347	0.937673	7.94962e-10	3.86817e-09
glutamine	Amino Acid	Glutamate Metabolism	1.44534	0.819329	1.76406	0.567617	0.539078	2.10499e-07	6.0642e-07
N-acetyl-aspartyl-glutamate (NAAG)	Amino Acid	Glutamate Metabolism	4.86022	0.980517	4.95679	1.60076	0.560175	0.00573188	0.00824152
N-acetylglutamate	Amino Acid	Glutamate Metabolism	1.3021	0.909097	1.4323	0.359284	0.377489	0.00714741	0.0101669
N-acetylglutamine	Amino Acid	Glutamate Metabolism	1.94443	0.775654	2.50683	0.919018	0.840355	3.10485e-07	8.60302e-07
N-methylglutamate	Amino Acid	Glutamate Metabolism	0.554431	2.89641	0.19142	-1.65328	-1.72583	1.16597e-09	5.37827e-09
pyroglutamine*	Amino Acid	Glutamate Metabolism	2.93168	0.761269	3.85104	1.34834	1.14927	2.35209e-11	1.80478e-10
5-oxoproline	Amino Acid	Glutathione Metabolism	1.24276	0.990197	1.25507	0.227188	0.224368	0.0642614	0.0805033
cys-gly, oxidized	Amino Acid	Glutathione Metabolism	0.319089	1.22913	0.259606	-1.34859	-1.12615	6.79044e-05	0.000126312
cysteine-glutathione disulfide	Amino Acid	Glutathione Metabolism	1.5983	0.783266	2.04056	0.713222	0.69961	0.00015572	0.000277996
cysteinylglycine	Amino Acid	Glutathione Metabolism	1.96697	0.725514	2.71113	0.997367	0.900828	3.02623e-05	6.02227e-05
glutathione, oxidized (GSSG)	Amino Acid	Glutathione Metabolism	1.56282	0.689271	2.26735	0.818612	1.40683	0.000245254	0.000424442
glutathione, reduced (GSH)	Amino Acid	Glutathione Metabolism	19.2809	0.625134	30.8429	3.42891	3.9392	5.74314e-11	3.91712e-10
norophthalmate*	Amino Acid	Glutathione Metabolism	2.03861	0.937149	2.17533	0.777182	0.520373	0.00610914	0.00876816
ophthalmate	Amino Acid	Glutathione Metabolism	1.45988	1.16077	1.25769	0.229274	0.125688	0.580116	0.612345
S-lactoylglutathione	Amino Acid	Glutathione Metabolism	0.753549	0.120263	6.26585	1.83511	1.30145	3.12826e-05	6.20982e-05
S-methylglutathione	Amino Acid	Glutathione Metabolism	2.29245	0.685906	3.34222	1.20663	1.30915	6.08411e-05	0.00011505
betaine	Amino Acid	Glycine, Serine and Threonine Metabolism	0.96352	1.24411	0.774468	-0.255579	-0.262498	0.00297298	0.00448476
betaine aldehyde	Amino Acid	Glycine, Serine and Threonine Metabolism	0.782851	2.17291	0.360278	-1.02088	-1.38951	1.53379e-09	6.91506e-09
glycine	Amino Acid	Glycine, Serine and Threonine Metabolism	1.43023	0.792277	1.80521	0.590678	0.542832	1.19462e-06	3.03601e-06
homoserine	Amino Acid	Glycine, Serine and Threonine Metabolism	1.19818	0.379769	3.15503	1.149	1.09171	5.71104e-10	2.88444e-09
N-acetylglycine	Amino Acid	Glycine, Serine and Threonine Metabolism	1.18347	1.04913	1.12805	0.120489	0.116517	0.0181182	0.0245472
N-acetylserine	Amino Acid	Glycine, Serine and Threonine Metabolism	1.18143	0.938203	1.25925	0.230518	0.226687	0.00952751	0.0133385
N-acetylthreonine	Amino Acid	Glycine, Serine and Threonine Metabolism	1.68484	0.810809	2.07797	0.731392	0.671646	2.34021e-08	8.15496e-08
sarcosine (N-Methylglycine)	Amino Acid	Glycine, Serine and Threonine Metabolism	2.48232	0.800603	3.10056	1.13158	0.995287	8.93136e-09	3.36159e-08
serine	Amino Acid	Glycine, Serine and Threonine Metabolism	1.36339	0.852591	1.59912	0.469452	0.406435	0.000221465	0.000389271
threonine	Amino Acid	Glycine, Serine and Threonine Metabolism	1.47634	0.869123	1.69866	0.529837	0.480218	3.60447e-08	1.19848e-07
4-guanidinobutanoate	Amino Acid	Guanidino and Acetamido Metabolism	1.31448	0.97558	1.34738	0.298162	0.232016	0.0459546	0.0594356
1-methylhistamine	Amino Acid	Histidine Metabolism	3.31168	0.597729	5.54044	1.71207	1.6286	4.97841e-13	6.73352e-12
1-methylhistidine	Amino Acid	Histidine Metabolism	2.06295	0.543223	3.79761	1.33437	1.24586	4.99045e-09	1.99119e-08
3-methylhistidine	Amino Acid	Histidine Metabolism	2.05905	0.816497	2.5218	0.924974	0.855284	8.63644e-11	5.57923e-10
4-imidazoleacetate	Amino Acid	Histidine Metabolism	0.100197	1.42917	0.0701084	-2.65771	-2.93292	1.01818e-17	2.15867e-15
histamine	Amino Acid	Histidine Metabolism	0.762943	1.37601	0.554462	-0.589757	-1.02575	0.000168031	0.000299305
histidine	Amino Acid	Histidine Metabolism	1.16679	0.925583	1.2606	0.231584	0.197217	0.00524411	0.00760872
imidazole lactate	Amino Acid	Histidine Metabolism	4.99505	0.613546	8.14128	2.09695	1.95781	7.45129e-15	2.12362e-13
imidazole propionate	Amino Acid	Histidine Metabolism	2.50452	0.344806	7.26356	1.98287	1.77398	7.70137e-09	2.94052e-08
N-acetyl-1-methylhistidine*	Amino Acid	Histidine Metabolism	0.91854	0.777977	1.18068	0.166088	0.0402017	0.81678	0.838855
N-acetyl-3-methylhistidine*	Amino Acid	Histidine Metabolism	0.726451	0.47962	1.51464	0.415178	0.27898	0.0307797	0.0403983
N-acetylhistidine	Amino Acid	Histidine Metabolism	1.83418	0.627751	2.92182	1.07221	1.03584	1.20438e-06	3.0511e-06
2-hydroxy-3-methylvalerate	Amino Acid	Leucine, Isoleucine and Valine Metabolism	1.81482	0.93106	1.94919	0.667416	0.635501	0.000193026	0.000343063
2-methylbutyrylcarnitine (C5)	Amino Acid	Leucine, Isoleucine and Valine Metabolism	2.51308	0.828389	3.0337	1.10978	0.864484	9.15502e-07	2.39531e-06
3-hydroxy-2-ethylpropionate	Amino Acid	Leucine, Isoleucine and Valine Metabolism	0.935477	1.1038	0.847508	-0.165455	-0.15624	0.00151056	0.00236822
3-hydroxyisobutyrate	Amino Acid	Leucine, Isoleucine and Valine Metabolism	1.31689	1.10346	1.19341	0.176816	0.120358	0.317535	0.358914
3-methyl-2-oxobutyrate	Amino Acid	Leucine, Isoleucine and Valine Metabolism	0.732129	1.39138	0.526188	-0.642097	-0.604662	0.000582443	0.000958329
3-methyl-2-oxovalerate	Amino Acid	Leucine, Isoleucine and Valine Metabolism	0.834229	1.3916	0.599474	-0.511702	-0.531747	0.00294141	0.00445397
4-methyl-2-oxopentanoate	Amino Acid	Leucine, Isoleucine and Valine Metabolism	0.8193	1.24062	0.660396	-0.414916	-0.410335	0.00450812	0.00661302
allo-isoleucine	Amino Acid	Leucine, Isoleucine and Valine Metabolism	1.27551	0.730146	1.74692	0.557856	0.42469	0.000774455	0.00125358
alpha-hydroxyisocaproate	Amino Acid	Leucine, Isoleucine and Valine Metabolism	4.9812	0.669429	7.44097	2.007	1.57125	7.71385e-10	3.77647e-09
alpha-hydroxyisovalerate	Amino Acid	Leucine, Isoleucine and Valine Metabolism	1.48652	1.05174	1.41339	0.345993	0.410911	1.93594e-07	5.63824e-07
alpha-hydroxyisovaleroyl carnitine*	Amino Acid	Leucine, Isoleucine and Valine Metabolism	1.56036	0.85402	1.82708	0.602717	0.446931	0.00977213	0.0136331
beta-hydroxyisovalerate	Amino Acid	Leucine, Isoleucine and Valine Metabolism	1.40236	1.0224	1.37163	0.315999	0.251003	0.00616193	0.00882804
beta-hydroxyisovaleroylcarnitine	Amino Acid	Leucine, Isoleucine and Valine Metabolism	1.92003	0.813477	2.36027	0.858776	0.611089	8.08855e-06	1.7684e-05
ethylmalonate	Amino Acid	Leucine, Isoleucine and Valine Metabolism	2.3052	0.891483	2.5858	0.950035	0.797156	4.36116e-09	1.78472e-08
isobutyrylcarnitine	Amino Acid	Leucine, Isoleucine and Valine Metabolism	3.01271	0.992389	3.03582	1.11048	0.566011	0.002185	0.0033596
isobutyrylglycine	Amino Acid	Leucine, Isoleucine and Valine Metabolism	0.674929	1.35634	0.497609	-0.69794	-0.79874	2.92853e-07	8.14275e-07
isoleucine	Amino Acid	Leucine, Isoleucine and Valine Metabolism	1.46247	0.817114	1.7898	0.582104	0.532337	2.48724e-08	8.55525e-08
isovalerate	Amino Acid	Leucine, Isoleucine and Valine Metabolism	0.825877	1.04951	0.786918	-0.239631	-0.250794	0.0947008	0.116443
isovalerylcarnitine	Amino Acid	Leucine, Isoleucine and Valine Metabolism	2.14945	0.988946	2.17348	0.77633	0.489697	0.00489566	0.0071552
isovalerylglycine	Amino Acid	Leucine, Isoleucine and Valine Metabolism	0.920049	1.29844	0.708582	-0.34449	-0.320312	0.000154288	0.000276058
leucine	Amino Acid	Leucine, Isoleucine and Valine Metabolism	1.37152	0.845603	1.62195	0.483627	0.423508	6.6029e-06	1.47258e-05
N-acetylisoleucine	Amino Acid	Leucine, Isoleucine and Valine Metabolism	1.19854	0.728157	1.64599	0.498343	0.475711	0.00194403	0.00300647
N-acetylleucine	Amino Acid	Leucine, Isoleucine and Valine Metabolism	1.16439	0.957734	1.21578	0.195386	0.174201	0.00698803	0.00995794
N-acetylvaline	Amino Acid	Leucine, Isoleucine and Valine Metabolism	1.53832	0.853929	1.80147	0.5886	0.55077	1.88997e-08	6.74559e-08
tiglyl carnitine	Amino Acid	Leucine, Isoleucine and Valine Metabolism	2.79178	0.538789	5.18159	1.64511	1.4315	3.6009e-08	1.19848e-07
valine	Amino Acid	Leucine, Isoleucine and Valine Metabolism	1.35941	0.834563	1.62888	0.487895	0.437374	1.31404e-06	3.28716e-06
2-aminoadipate	Amino Acid	Lysine Metabolism	3.19608	0.8804	3.63026	1.2893	0.99084	9.91712e-08	3.05555e-07
3-methylglutarylcarnitine (1)	Amino Acid	Lysine Metabolism	0.884549	1.29012	0.685631	-0.377415	-0.490568	9.59929e-07	2.49519e-06
3-methylglutarylcarnitine (2)	Amino Acid	Lysine Metabolism	1.23357	1.57751	0.781973	-0.245934	-0.283708	0.0517134	0.0661335
5-aminovalerate	Amino Acid	Lysine Metabolism	1.53697	0.982491	1.56436	0.447479	0.545068	8.2707e-05	0.000152425
glutarate (pentanedioate)	Amino Acid	Lysine Metabolism	1.99565	0.522403	3.82013	1.34029	1.14872	0.000152109	0.000273386
glutarylcarnitine (C5)	Amino Acid	Lysine Metabolism	1.11304	1.09201	1.01926	0.0190736	-0.125187	0.229792	0.266233
lysine	Amino Acid	Lysine Metabolism	0.956791	1.03263	0.926559	-0.0762774	-0.11946	0.161841	0.192759
N-6-trimethyllysine	Amino Acid	Lysine Metabolism	1.3277	1.08965	1.21846	0.19759	0.0686638	0.564048	0.596963
N2-acetyllysine	Amino Acid	Lysine Metabolism	1.45353	0.868509	1.6736	0.514976	0.436216	0.00109422	0.00173941
N6-acetyllysine	Amino Acid	Lysine Metabolism	1.19219	0.982271	1.21371	0.193678	0.13877	0.300595	0.341216
pipecolate	Amino Acid	Lysine Metabolism	2.31514	0.800926	2.89058	1.06146	1.08667	1.57181e-10	9.57485e-10
2-aminobutyrate	Amino Acid	Methionine, Cysteine, SAM and Taurine Metabolism	1.44169	0.872311	1.65273	0.502428	0.429471	2.3596e-07	6.67715e-07
2-hydroxybutyrate (AHB)	Amino Acid	Methionine, Cysteine, SAM and Taurine Metabolism	1.16225	0.862703	1.34721	0.298039	0.296385	1.604e-05	3.35955e-05
cystathionine	Amino Acid	Methionine, Cysteine, SAM and Taurine Metabolism	4.04977	0.833603	4.85815	1.58066	1.08744	4.66747e-08	1.52649e-07
cysteine	Amino Acid	Methionine, Cysteine, SAM and Taurine Metabolism	4.43905	0.631426	7.0302	1.95022	1.75227	5.88529e-10	2.95375e-09
cysteine sulfinic acid	Amino Acid	Methionine, Cysteine, SAM and Taurine Metabolism	1.59502	1.03829	1.5362	0.429312	0.149679	0.408976	0.450156
cystine	Amino Acid	Methionine, Cysteine, SAM and Taurine Metabolism	1.1024	1.74706	0.631	-0.460449	-0.218342	0.509856	0.546862
homocysteine	Amino Acid	Methionine, Cysteine, SAM and Taurine Metabolism	3.29277	0.515906	6.38251	1.85356	1.7679	4.99183e-14	1.10652e-12
hypotaurine	Amino Acid	Methionine, Cysteine, SAM and Taurine Metabolism	1.48173	0.880229	1.68334	0.520781	0.418212	0.00305836	0.00458754
methionine	Amino Acid	Methionine, Cysteine, SAM and Taurine Metabolism	1.53415	0.859869	1.78417	0.578951	0.503572	6.32362e-06	1.41749e-05
methionine sulfone	Amino Acid	Methionine, Cysteine, SAM and Taurine Metabolism	2.67386	0.813423	3.28717	1.19003	1.06961	7.07327e-07	1.88149e-06
methionine sulfoxide	Amino Acid	Methionine, Cysteine, SAM and Taurine Metabolism	1.30204	0.889943	1.46306	0.380528	0.304464	0.00482485	0.00706464
N-acetylmethionine	Amino Acid	Methionine, Cysteine, SAM and Taurine Metabolism	1.42085	0.824226	1.72386	0.544567	0.482092	9.64121e-06	2.0682e-05
N-acetyltaurine	Amino Acid	Methionine, Cysteine, SAM and Taurine Metabolism	1.33671	0.895211	1.49318	0.40091	0.335216	0.00404363	0.00598667
N-formylmethionine	Amino Acid	Methionine, Cysteine, SAM and Taurine Metabolism	1.69469	0.922229	1.8376	0.608463	0.481398	6.0818e-05	0.00011505
S-adenosylhomocysteine (SAH)	Amino Acid	Methionine, Cysteine, SAM and Taurine Metabolism	2.87243	0.64248	4.47085	1.49758	1.35786	1.71654e-10	1.03773e-09
S-adenosylmethionine (SAM)	Amino Acid	Methionine, Cysteine, SAM and Taurine Metabolism	1.3787	0.26642	5.17492	1.64382	0.819866	0.000268753	0.000462209
S-methylcysteine	Amino Acid	Methionine, Cysteine, SAM and Taurine Metabolism	1.74371	0.743343	2.34577	0.852614	0.903	9.69586e-12	7.97659e-11
taurine	Amino Acid	Methionine, Cysteine, SAM and Taurine Metabolism	1.35841	0.865154	1.57013	0.451161	0.399255	1.59406e-05	3.34752e-05
3-(4-hydroxyphenyl)lactate	Amino Acid	Phenylalanine and Tyrosine Metabolism	2.49594	0.754514	3.30801	1.19635	1.08622	1.26937e-13	1.98688e-12
3-methoxytyramine sulfate	Amino Acid	Phenylalanine and Tyrosine Metabolism	0.794046	0.805157	0.9862	-0.0138964	-0.133889	0.140665	0.169053
3-methoxytyrosine	Amino Acid	Phenylalanine and Tyrosine Metabolism	2.1166	0.804454	2.6311	0.967401	0.864372	4.63394e-11	3.27246e-10
3-phenylpropionate (hydrocinnamate)	Amino Acid	Phenylalanine and Tyrosine Metabolism	0.758289	1.19586	0.634096	-0.455554	-0.407691	0.00354496	0.00527776
4-hydroxyphenylpyruvate	Amino Acid	Phenylalanine and Tyrosine Metabolism	1.92408	0.6989	2.75301	1.01269	0.946939	1.87942e-07	5.49368e-07
N-acetylphenylalanine	Amino Acid	Phenylalanine and Tyrosine Metabolism	0.970646	1.19315	0.813514	-0.206392	-0.231366	0.00418187	0.00616845
N-acetyltyrosine	Amino Acid	Phenylalanine and Tyrosine Metabolism	0.899669	1.21469	0.740654	-0.300221	-0.401413	0.000878884	0.00141974
o-cresol sulfate	Amino Acid	Phenylalanine and Tyrosine Metabolism	0.312217	1.07645	0.290044	-1.23772	-1.02238	1.01574e-10	6.43302e-10
o-Tyrosine	Amino Acid	Phenylalanine and Tyrosine Metabolism	1.39146	0.925346	1.50372	0.407941	0.309088	0.0543507	0.0688443
p-cresol sulfate	Amino Acid	Phenylalanine and Tyrosine Metabolism	0.833351	1.29417	0.643927	-0.440171	-0.457897	3.81925e-10	2.01838e-09
phenol sulfate	Amino Acid	Phenylalanine and Tyrosine Metabolism	1.00525	1.53986	0.652821	-0.426452	-0.418482	2.77956e-10	1.52972e-09
phenylacetylglutamine	Amino Acid	Phenylalanine and Tyrosine Metabolism	0.935871	1.30522	0.717024	-0.332647	-0.336656	3.73854e-09	1.55383e-08
phenylalanine	Amino Acid	Phenylalanine and Tyrosine Metabolism	1.40793	0.825231	1.7061	0.534213	0.471877	1.29398e-06	3.2574e-06
phenyllactate (PLA)	Amino Acid	Phenylalanine and Tyrosine Metabolism	3.76421	0.705326	5.33685	1.67463	1.49855	3.58019e-15	1.19041e-13
phenylpyruvate	Amino Acid	Phenylalanine and Tyrosine Metabolism	1.86793	0.828477	2.25466	0.812998	0.681958	5.04745e-05	9.63605e-05
tyrosine	Amino Acid	Phenylalanine and Tyrosine Metabolism	1.46846	0.816086	1.7994	0.587452	0.532991	6.83071e-08	2.18164e-07
4-acetamidobutanoate	Amino Acid	Polyamine Metabolism	1.11817	1.12073	0.997711	-0.00229194	-0.222518	0.32118	0.362492
5-methylthioadenosine (MTA)	Amino Acid	Polyamine Metabolism	9.36335	0.549446	17.0415	2.83565	2.48464	5.60286e-10	2.84782e-09
acisoga	Amino Acid	Polyamine Metabolism	1.23668	1.12149	1.10271	0.0977686	0.117012	0.0185549	0.0249694
N(1)-acetylspermine	Amino Acid	Polyamine Metabolism	4.39818	0.204629	21.4935	3.06775	3.41072	9.38967e-13	1.11835e-11
N-acetylputrescine	Amino Acid	Polyamine Metabolism	7.25989	0.570557	12.7242	2.54351	2.2005	4.8895e-15	1.5007e-13
putrescine	Amino Acid	Polyamine Metabolism	5.8136	0.590994	9.83698	2.28615	1.98643	8.65139e-13	1.04603e-11
spermidine	Amino Acid	Polyamine Metabolism	2.39619	1.01416	2.36273	0.859818	0.833121	1.61057e-05	3.36448e-05
spermine	Amino Acid	Polyamine Metabolism	16.574	5.41115	3.06293	1.11937	1.11438	0.0050711	0.0073711
3-indoxyl sulfate	Amino Acid	Tryptophan Metabolism	0.962729	1.45345	0.662373	-0.411927	-0.451397	3.8871e-06	8.99103e-06
5-hydroxyindoleacetate	Amino Acid	Tryptophan Metabolism	0.128637	1.21353	0.106002	-2.24429	-2.13886	6.41815e-11	4.26807e-10
5-hydroxytryptophan	Amino Acid	Tryptophan Metabolism	2.17945	0.799497	2.72602	1.00284	0.713506	6.54152e-05	0.000122251
anthranilate	Amino Acid	Tryptophan Metabolism	2.66179	0.9959	2.67275	0.983108	0.711226	0.000470459	0.00078377
C-glycosyltryptophan*	Amino Acid	Tryptophan Metabolism	1.62287	0.745443	2.17706	0.777976	0.713321	4.41939e-09	1.79932e-08
indoleacetate	Amino Acid	Tryptophan Metabolism	1.07863	1.20177	0.897534	-0.108104	-0.0541775	0.50634	0.543822
indolelactate	Amino Acid	Tryptophan Metabolism	1.47222	0.857357	1.71716	0.540674	0.454207	1.99904e-05	4.11142e-05
indolepropionate	Amino Acid	Tryptophan Metabolism	1.16744	1.55781	0.749412	-0.288466	-0.420017	0.0161533	0.0220724
kynurenate	Amino Acid	Tryptophan Metabolism	1.08451	1.07075	1.01286	0.0127769	-0.108826	0.279269	0.318822
kynurenine	Amino Acid	Tryptophan Metabolism	1.06458	0.927037	1.14837	0.138345	-0.00591248	0.971792	0.973011
tryptophan	Amino Acid	Tryptophan Metabolism	2.00912	0.717363	2.8007	1.02987	1.11419	5.2275e-06	1.18847e-05
tryptophan betaine	Amino Acid	Tryptophan Metabolism	1.27763	1.00804	1.26744	0.236996	0.115358	0.214207	0.249543
arginine	Amino Acid	Urea cycle; Arginine and Proline Metabolism	1.03355	0.976166	1.05878	0.057121	0.0188098	0.812289	0.835318
argininosuccinate	Amino Acid	Urea cycle; Arginine and Proline Metabolism	1.42738	0.917997	1.55489	0.441404	0.302483	0.0261454	0.0346579
assymetric dimethylarginine (ADMA)	Amino Acid	Urea cycle; Arginine and Proline Metabolism	2.3993	0.72768	3.29719	1.19307	1.09297	2.63005e-08	9.00765e-08
citrulline	Amino Acid	Urea cycle; Arginine and Proline Metabolism	1.08447	1.13375	0.956534	-0.0444392	-0.162147	0.330101	0.36842
homoarginine	Amino Acid	Urea cycle; Arginine and Proline Metabolism	1.12573	0.452234	2.48927	0.911988	0.558829	0.00109027	0.00173661
homocitrulline	Amino Acid	Urea cycle; Arginine and Proline Metabolism	1.57866	0.920477	1.71505	0.539441	0.451515	4.25477e-05	8.24104e-05
N-acetylarginine	Amino Acid	Urea cycle; Arginine and Proline Metabolism	1.50866	0.872049	1.73002	0.548132	0.552104	8.94529e-06	1.93451e-05
N-delta-acetylornithine	Amino Acid	Urea cycle; Arginine and Proline Metabolism	1.40573	0.989871	1.42012	0.35074	0.354699	0.00825663	0.0116733
N-methyl proline	Amino Acid	Urea cycle; Arginine and Proline Metabolism	1.88532	1.6945	1.11261	0.10671	0.159834	0.00195648	0.00301987
ornithine	Amino Acid	Urea cycle; Arginine and Proline Metabolism	0.974254	1.0754	0.905946	-0.0987756	-0.124739	0.105842	0.129147
pro-hydroxy-pro	Amino Acid	Urea cycle; Arginine and Proline Metabolism	3.4531	0.683411	5.05274	1.61993	1.51719	9.44234e-16	4.43234e-14
proline	Amino Acid	Urea cycle; Arginine and Proline Metabolism	1.32553	0.817117	1.6222	0.483784	0.456843	6.24333e-08	2.00894e-07
symmetric dimethylarginine (SDMA)	Amino Acid	Urea cycle; Arginine and Proline Metabolism	0.818583	0.671697	1.21868	0.197767	0.160074	0.476385	0.516515
trans-4-hydroxyproline	Amino Acid	Urea cycle; Arginine and Proline Metabolism	1.97631	0.729546	2.70897	0.996567	0.948656	1.69739e-13	2.5557e-12
urea	Amino Acid	Urea cycle; Arginine and Proline Metabolism	1.09713	0.8501	1.29059	0.2551	0.270302	1.90081e-06	4.62454e-06
erythronate*	Carbohydrate	Aminosugar Metabolism	2.29079	0.728366	3.14511	1.14585	1.05542	8.19032e-14	1.45242e-12
glucosamine-6-phosphate	Carbohydrate	Aminosugar Metabolism	1.10089	0.999883	1.10101	0.0962322	-0.032451	0.775313	0.801321
glucuronate	Carbohydrate	Aminosugar Metabolism	1.62161	1.08209	1.49859	0.404522	0.585	4.04454e-09	1.66368e-08
N-acetyl-glucosamine 1-phosphate	Carbohydrate	Aminosugar Metabolism	3.93229	0.700583	5.61289	1.72506	1.30022	6.80092e-09	2.6218e-08
N-acetylgalactosamine	Carbohydrate	Aminosugar Metabolism	1.63217	0.472334	3.45554	1.23998	1.13415	2.74788e-08	9.33109e-08
N-acetylglucosamine	Carbohydrate	Aminosugar Metabolism	2.03123	0.569066	3.56941	1.2724	1.17444	4.86361e-11	3.38507e-10
N-acetylglucosamine 6-phosphate	Carbohydrate	Aminosugar Metabolism	1.97227	0.839869	2.34831	0.853696	0.704581	2.04625e-06	4.90362e-06
N-acetylmannosamine	Carbohydrate	Aminosugar Metabolism	2.94707	0.515397	5.71805	1.74363	1.45736	3.79226e-10	2.01748e-09
N-acetylneuraminate	Carbohydrate	Aminosugar Metabolism	1.89353	0.80382	2.35566	0.85682	0.700984	3.29028e-06	7.72248e-06
fructose	Carbohydrate	Fructose, Mannose and Galactose Metabolism	1.80856	1.02483	1.76475	0.56801	0.398366	0.00238778	0.00365729
galactonate	Carbohydrate	Fructose, Mannose and Galactose Metabolism	2.25628	0.30862	7.31088	1.98936	2.50123	2.04756e-09	9.12824e-09
galactose	Carbohydrate	Fructose, Mannose and Galactose Metabolism	2.23879	0.440037	5.08773	1.62683	1.22774	7.4298e-09	2.85047e-08
galactose 1-phosphate	Carbohydrate	Fructose, Mannose and Galactose Metabolism	1.76422	0.787494	2.2403	0.806609	0.526711	0.000376878	0.000639891
mannitol	Carbohydrate	Fructose, Mannose and Galactose Metabolism	7.06318	10.8821	0.649066	-0.432221	0.2494	0.0823967	0.102259
mannose	Carbohydrate	Fructose, Mannose and Galactose Metabolism	1.53611	0.962186	1.59648	0.467802	0.202393	0.24206	0.278736
mannose-6-phosphate	Carbohydrate	Fructose, Mannose and Galactose Metabolism	2.64868	0.759614	3.48687	1.24901	1.02094	7.19187e-07	1.90668e-06
sorbitol	Carbohydrate	Fructose, Mannose and Galactose Metabolism	2.1705	0.835443	2.59803	0.954752	0.628361	0.000195716	0.00034707
maltohexaose	Carbohydrate	Glycogen Metabolism	0.863483	1.21923	0.708217	-0.345004	-1.19562	0.00011312	0.00020423
maltopentaose	Carbohydrate	Glycogen Metabolism	1.74656	1.42032	1.22969	0.206764	-0.533756	0.083326	0.103252
maltose	Carbohydrate	Glycogen Metabolism	1.26894	1.16643	1.08789	0.08424	-0.408669	0.0476639	0.0614472
maltotetraose	Carbohydrate	Glycogen Metabolism	1.29561	1.46239	0.885959	-0.121084	-0.994304	0.00145309	0.00228261
maltotriose	Carbohydrate	Glycogen Metabolism	1.08221	1.21186	0.893019	-0.113147	-1.11656	0.000595905	0.000978462
1,5-anhydroglucitol (1,5-AG)	Carbohydrate	Glycolysis, Gluconeogenesis, and Pyruvate Metabolism	1.01653	1.14382	0.888714	-0.11798	-0.0995475	0.0389949	0.0506806
2,3-diphosphoglycerate	Carbohydrate	Glycolysis, Gluconeogenesis, and Pyruvate Metabolism	0.0965943	1.68595	0.0572936	-2.85957	-2.66775	1.90114e-19	7.58553e-17
2-phosphoglycerate	Carbohydrate	Glycolysis, Gluconeogenesis, and Pyruvate Metabolism	0.21856	1.37711	0.15871	-1.84068	-2.02038	2.59183e-16	1.59098e-14
3-phosphoglycerate	Carbohydrate	Glycolysis, Gluconeogenesis, and Pyruvate Metabolism	0.435409	3.48376	0.124982	-2.07958	-2.24836	1.07265e-13	1.78328e-12
dihydroxyacetone phosphate (DHAP)	Carbohydrate	Glycolysis, Gluconeogenesis, and Pyruvate Metabolism	1.65096	0.886023	1.86333	0.622368	0.49557	2.38537e-05	4.81905e-05
fructose-6-phosphate	Carbohydrate	Glycolysis, Gluconeogenesis, and Pyruvate Metabolism	2.09415	0.757843	2.7633	1.01642	0.822019	1.00132e-05	2.13651e-05
glucose	Carbohydrate	Glycolysis, Gluconeogenesis, and Pyruvate Metabolism	0.742066	1.15439	0.642823	-0.441886	-0.543279	1.55266e-06	3.81238e-06
glucose 1-phosphate	Carbohydrate	Glycolysis, Gluconeogenesis, and Pyruvate Metabolism	2.29322	0.736991	3.1116	1.13514	0.894127	1.33551e-06	3.32006e-06
glucose-6-phosphate (G6P)	Carbohydrate	Glycolysis, Gluconeogenesis, and Pyruvate Metabolism	1.3617	0.937109	1.45308	0.373688	0.248561	0.0698353	0.0873489
glycerate	Carbohydrate	Glycolysis, Gluconeogenesis, and Pyruvate Metabolism	0.484903	1.81529	0.267122	-1.32005	-1.40511	1.47604e-16	1.0708e-14
Isobar: fructose 1,6-diphosphate, glucose 1,6-diphosphate, myo-inositol 1,4 or 1,3-diphosphate	Carbohydrate	Glycolysis, Gluconeogenesis, and Pyruvate Metabolism	2.12445	0.89602	2.37099	0.863308	0.365255	0.113882	0.138112
lactate	Carbohydrate	Glycolysis, Gluconeogenesis, and Pyruvate Metabolism	2.25613	0.683017	3.30318	1.19488	1.17228	6.00564e-17	5.325e-15
phosphoenolpyruvate (PEP)	Carbohydrate	Glycolysis, Gluconeogenesis, and Pyruvate Metabolism	0.426349	2.79484	0.152548	-1.88027	-2.06789	5.86207e-14	1.16948e-12
pyruvate	Carbohydrate	Glycolysis, Gluconeogenesis, and Pyruvate Metabolism	1.67362	0.850037	1.96888	0.677462	0.697304	0.000245729	0.000424442
cytidine 5'-monophospho-N-acetylneuraminic acid	Carbohydrate	Nucleotide Sugar	1.80427	0.791963	2.27822	0.823396	0.724398	3.56224e-07	9.8023e-07
guanosine 5'-diphospho-fucose	Carbohydrate	Nucleotide Sugar	2.151	0.679251	3.16672	1.1527	0.994462	8.37539e-08	2.63132e-07
UDP-galactose	Carbohydrate	Nucleotide Sugar	3.12503	0.334503	9.3423	2.23455	1.12757	0.00104676	0.00167397
UDP-glucose	Carbohydrate	Nucleotide Sugar	4.01082	0.653966	6.13307	1.8137	0.864055	0.0185053	0.0249447
UDP-glucuronate	Carbohydrate	Nucleotide Sugar	10.6846	0.343234	31.1291	3.43814	3.36944	1.32565e-11	1.06856e-10
UDP-N-acetylgalactosamine	Carbohydrate	Nucleotide Sugar	10.5362	0.348243	30.2552	3.40967	3.34721	3.65932e-11	2.67902e-10
UDP-N-acetylglucosamine	Carbohydrate	Nucleotide Sugar	26.7812	0.271466	98.654	4.59162	3.80468	1.26097e-11	1.02679e-10
arabitol	Carbohydrate	Pentose Metabolism	2.26335	0.84466	2.6796	0.985666	0.685946	4.51731e-06	1.03885e-05
fucose	Carbohydrate	Pentose Metabolism	2.18349	0.614809	3.5515	1.26737	1.14828	6.23605e-09	2.45141e-08
fucose-1-phosphate	Carbohydrate	Pentose Metabolism	1.3395	0.416171	3.21863	1.16896	1.05925	1.8935e-08	6.74559e-08
ribitol	Carbohydrate	Pentose Metabolism	4.57535	0.661329	6.91842	1.93419	1.49742	1.97208e-10	1.15715e-09
ribonate	Carbohydrate	Pentose Metabolism	6.17401	0.728866	8.47072	2.13662	1.29483	7.13931e-10	3.51677e-09
ribose	Carbohydrate	Pentose Metabolism	2.77362	0.701874	3.95173	1.37415	1.25979	3.66814e-10	1.96455e-09
ribulose	Carbohydrate	Pentose Metabolism	3.84999	0.65258	5.89965	1.77489	1.34725	6.53239e-09	2.53051e-08
xylitol	Carbohydrate	Pentose Metabolism	3.11514	0.634191	4.91198	1.59168	1.33815	2.27241e-12	2.26673e-11
xylonate	Carbohydrate	Pentose Metabolism	4.05202	0.767966	5.27631	1.66323	0.719101	8.79071e-05	0.000160894
xylulose	Carbohydrate	Pentose Metabolism	2.67213	0.670563	3.9849	1.38251	1.23057	2.09751e-10	1.22176e-09
6-phosphogluconate	Carbohydrate	Pentose Phosphate Pathway	1.11269	1.70175	0.653854	-0.424872	-0.881309	0.000205921	0.00036355
ribose 5-phosphate	Carbohydrate	Pentose Phosphate Pathway	2.92767	0.792663	3.69346	1.30656	1.10515	4.16801e-06	9.61292e-06
Isobar: ribulose 5-phosphate, xylulose 5-phosphate	Carbohydrate	Pentose Phosphate Pathway	2.26535	0.765446	2.95952	1.08503	0.890112	4.48921e-07	1.23106e-06
sedoheptulose-7-phosphate	Carbohydrate	Pentose Phosphate Pathway	1.4411	0.950863	1.51557	0.415794	0.275557	0.0148419	0.0204557
arabonate	Cofactors and Vitamins	Ascorbate and Aldarate Metabolism	1.51505	1.13341	1.33672	0.290222	-0.187774	0.229868	0.266233
ascorbate (Vitamin C)	Cofactors and Vitamins	Ascorbate and Aldarate Metabolism	8.59577	0.207286	41.4682	3.72493	4.09815	6.3999e-10	3.17213e-09
dehydroascorbate	Cofactors and Vitamins	Ascorbate and Aldarate Metabolism	9.05383	0.525914	17.2154	2.84581	3.12675	5.52052e-14	1.16948e-12
gulonic acid*	Cofactors and Vitamins	Ascorbate and Aldarate Metabolism	5.22854	0.404826	12.9155	2.55843	2.4113	1.77714e-13	2.62622e-12
threonate	Cofactors and Vitamins	Ascorbate and Aldarate Metabolism	0.61008	2.73179	0.223326	-1.49912	-1.5418	3.41338e-13	4.86407e-12
5-methyltetrahydrofolate (5MeTHF)	Cofactors and Vitamins	Folate Metabolism	1.42624	0.1917	7.43997	2.00687	1.27016	2.46888e-07	6.96172e-07
bilirubin (E,E)*	Cofactors and Vitamins	Hemoglobin and Porphyrin Metabolism	0.615877	0.1983	3.10578	1.13327	0.512821	0.0519639	0.0663475
bilirubin (Z,Z)	Cofactors and Vitamins	Hemoglobin and Porphyrin Metabolism	1.36329	0.0782914	17.4131	2.85722	2.72099	1.35255e-17	2.15867e-15
biliverdin	Cofactors and Vitamins	Hemoglobin and Porphyrin Metabolism	0.999929	0.722477	1.38403	0.324998	0.166309	0.313849	0.35525
heme	Cofactors and Vitamins	Hemoglobin and Porphyrin Metabolism	0.259469	1.40729	0.184375	-1.69078	-2.55203	2.59609e-11	1.97303e-10
1-methylnicotinamide	Cofactors and Vitamins	Nicotinate and Nicotinamide Metabolism	2.70775	0.460491	5.88013	1.77158	1.79928	3.05595e-17	3.48378e-15
adenosine 5'-diphosphoribose (ADP-ribose)	Cofactors and Vitamins	Nicotinate and Nicotinamide Metabolism	1.31863	0.536446	2.45809	0.899386	1.07129	2.51327e-05	5.03917e-05
N'-Methylnicotinamide	Cofactors and Vitamins	Nicotinate and Nicotinamide Metabolism	9.53939	3.12318	3.05439	1.11658	2.17986	7.23778e-14	1.37518e-12
N1-Methyl-2-pyridone-5-carboxamide	Cofactors and Vitamins	Nicotinate and Nicotinamide Metabolism	0.926963	1.15543	0.802268	-0.220313	-0.238457	3.62715e-05	7.16451e-05
nicotinamide	Cofactors and Vitamins	Nicotinate and Nicotinamide Metabolism	1.48364	0.79876	1.85743	0.619195	0.55742	5.69599e-07	1.53044e-06
nicotinamide adenine dinucleotide (NAD+)	Cofactors and Vitamins	Nicotinate and Nicotinamide Metabolism	1.36693	0.94602	1.44493	0.36806	0.0987064	0.592771	0.624052
quinolinate	Cofactors and Vitamins	Nicotinate and Nicotinamide Metabolism	3.07314	0.791006	3.8851	1.35715	1.55122	5.6047e-07	1.51612e-06
trigonelline (N'-methylnicotinate)	Cofactors and Vitamins	Nicotinate and Nicotinamide Metabolism	1.15961	1.29063	0.898486	-0.107044	-0.0206697	0.783805	0.808109
3'-dephosphocoenzyme A	Cofactors and Vitamins	Pantothenate and CoA Metabolism	1.22014	0.16304	7.48368	2.01273	1.00201	0.000423809	0.000715011
coenzyme A	Cofactors and Vitamins	Pantothenate and CoA Metabolism	2.82885	0.2468	11.4621	2.43905	1.86288	7.23752e-06	1.60879e-05
pantothenate	Cofactors and Vitamins	Pantothenate and CoA Metabolism	1.90725	0.79882	2.38758	0.870281	0.773002	3.57812e-09	1.49494e-08
pterin	Cofactors and Vitamins	Pterin Metabolism	1.30159	0.954934	1.36302	0.309703	0.120378	0.480233	0.517575
flavin adenine dinucleotide (FAD)	Cofactors and Vitamins	Riboflavin Metabolism	2.56607	0.710817	3.61003	1.28372	1.33192	4.10626e-08	1.35405e-07
flavin mononucleotide (FMN)	Cofactors and Vitamins	Riboflavin Metabolism	1.06296	0.987589	1.07632	0.0735439	0.0738589	0.457636	0.498218
riboflavin (Vitamin B2)	Cofactors and Vitamins	Riboflavin Metabolism	1.16069	0.972034	1.19408	0.177375	0.0741299	0.480605	0.517575
biopterin	Cofactors and Vitamins	Tetrahydrobiopterin Metabolism	1.36347	0.752966	1.81081	0.593772	0.630106	0.00299258	0.00450581
dihydrobiopterin	Cofactors and Vitamins	Tetrahydrobiopterin Metabolism	1.35873	0.0288	47.1783	3.85393	2.14208	4.74745e-07	1.29742e-06
thiamin diphosphate	Cofactors and Vitamins	Thiamine Metabolism	2.35829	0.596811	3.95148	1.37409	1.17044	1.17217e-07	3.57021e-07
alpha-tocopherol	Cofactors and Vitamins	Tocopherol Metabolism	1.54939	0.752149	2.05995	0.722682	0.703416	1.25741e-07	3.78647e-07
beta-tocopherol	Cofactors and Vitamins	Tocopherol Metabolism	0.855574	0.578206	1.47971	0.391843	0.449218	0.0159277	0.0218016
gamma-tocopherol	Cofactors and Vitamins	Tocopherol Metabolism	0.839703	0.816657	1.02822	0.0278287	0.126633	0.479696	0.517575
pyridoxal	Cofactors and Vitamins	Vitamin B6 Metabolism	2.15524	0.1822	11.829	2.47055	1.76442	7.76745e-08	2.45969e-07
pyridoxate	Cofactors and Vitamins	Vitamin B6 Metabolism	0.872197	1.2835	0.679547	-0.386328	-0.408948	8.6288e-09	3.2634e-08
acetylphosphate	Energy	Oxidative Phosphorylation	0.658911	1.30799	0.503758	-0.685659	-0.739702	2.28339e-10	1.31294e-09
phosphate	Energy	Oxidative Phosphorylation	1.23368	0.839237	1.47	0.385264	0.370974	1.74504e-07	5.15755e-07
2-methylcitrate	Energy	TCA Cycle	3.39382	0.442189	7.67504	2.03797	1.73254	9.82681e-06	2.10236e-05
alpha-ketoglutarate	Energy	TCA Cycle	1.08201	0.99512	1.08732	0.0837137	0.0957071	0.363377	0.403865
citrate	Energy	TCA Cycle	0.883274	1.80331	0.489808	-0.713743	-0.667387	0.00136639	0.0021549
fumarate	Energy	TCA Cycle	1.62505	0.846869	1.9189	0.651751	0.578142	9.26246e-07	2.4155e-06
isocitrate	Energy	TCA Cycle	1.52545	1.57169	0.970583	-0.0298583	-0.103109	0.690669	0.717648
malate	Energy	TCA Cycle	1.30115	0.8788	1.4806	0.392448	0.364489	2.32942e-06	5.53237e-06
oxaloacetate	Energy	TCA Cycle	2.51455	0.426654	5.89365	1.77388	1.91263	5.75739e-06	1.30153e-05
succinylcarnitine	Energy	TCA Cycle	1.51038	1.19647	1.26237	0.232989	-0.125429	0.523085	0.558798
carnitine	Lipid	Carnitine Metabolism	0.845369	1.19009	0.710341	-0.34201	-0.39193	1.28278e-05	2.70893e-05
deoxycarnitine	Lipid	Carnitine Metabolism	0.790157	1.26116	0.626531	-0.467558	-0.536377	1.4317e-06	3.54813e-06
1,2-dipalmitoylglycerol	Lipid	Diacylglycerol	1.04863	1.11083	0.944008	-0.0576201	-0.143335	0.170308	0.201641
1,3-dipalmitoylglycerol	Lipid	Diacylglycerol	0.945823	1.29297	0.731513	-0.312641	-0.442528	0.00395025	0.0058593
15-HETE	Lipid	Eicosanoid	7.78776	1.48053	5.26011	1.66015	-0.0492084	0.884114	0.901052
6-keto prostaglandin F1alpha	Lipid	Eicosanoid	1.04459	1.0512	0.993711	-0.00630929	-0.419094	0.180631	0.212288
leukotriene B4	Lipid	Eicosanoid	4.56222	1.11651	4.08616	1.40761	0.0552459	0.840155	0.860647
prostaglandin D2	Lipid	Eicosanoid	0.780949	1.52094	0.513463	-0.666576	-0.469059	0.0383171	0.049881
prostaglandin E1	Lipid	Eicosanoid	1.89529	0.4868	3.89336	1.35927	1.15004	4.52589e-05	8.68187e-05
prostaglandin E2	Lipid	Eicosanoid	2.2753	0.755394	3.01207	1.10263	0.939562	0.000609717	0.000999084
prostaglandin F2alpha	Lipid	Eicosanoid	1.85085	0.593531	3.11837	1.13731	0.865595	6.56075e-05	0.000122324
N-oleoyltaurine	Lipid	Endocannabinoid	1.41088	1.07388	1.31382	0.272935	0.032303	0.854308	0.874023
N-palmitoyltaurine	Lipid	Endocannabinoid	1.20183	1.05877	1.13512	0.126742	-0.386497	0.0790699	0.0982832
N-stearoyltaurine	Lipid	Endocannabinoid	2.5341	0.818771	3.095	1.12979	0.926897	8.52415e-05	0.000156374
oleic ethanolamide	Lipid	Endocannabinoid	3.53458	0.697586	5.06688	1.62272	1.54237	2.24424e-09	9.84015e-09
palmitoyl ethanolamide	Lipid	Endocannabinoid	2.32843	0.903571	2.57692	0.946595	0.949468	6.60631e-06	1.47258e-05
2-aminoheptanoate	Lipid	Fatty Acid, Amino	1.6516	0.816331	2.0232	0.704679	0.679666	1.61028e-07	4.79478e-07
2-aminooctanoate	Lipid	Fatty Acid, Amino	1.85296	0.846351	2.18935	0.783603	0.683669	0.00101056	0.00162259
15-methylpalmitate (isobar with 2-methylpalmitate)	Lipid	Fatty Acid, Branched	1.82508	0.822583	2.21872	0.796928	0.679247	2.1195e-08	7.41825e-08
2-hydroxyadipate	Lipid	Fatty Acid, Dicarboxylate	2.79417	0.659357	4.23772	1.44402	1.13919	3.52254e-08	1.18109e-07
2-hydroxyglutarate	Lipid	Fatty Acid, Dicarboxylate	1.67581	0.754917	2.21986	0.797445	0.724319	6.57418e-07	1.76047e-06
3-carboxy-4-methyl-5-propyl-2-furanpropanoate (CMPF)	Lipid	Fatty Acid, Dicarboxylate	1.15967	2.08173	0.557074	-0.585058	-0.639671	3.39477e-10	1.84287e-09
acetylcarnitine	Lipid	Fatty Acid Metabolism(Acyl Carnitine)	0.855189	1.1612	0.73647	-0.305887	-0.342403	7.68296e-06	1.69365e-05
decanoylcarnitine	Lipid	Fatty Acid Metabolism(Acyl Carnitine)	0.834634	1.65599	0.504009	-0.685162	-1.04766	1.30273e-06	3.26911e-06
hexanoylcarnitine	Lipid	Fatty Acid Metabolism(Acyl Carnitine)	1.18245	1.2368	0.956055	-0.04494	0.0061724	0.961833	0.965463
hydroxybutyrylcarnitine*	Lipid	Fatty Acid Metabolism(Acyl Carnitine)	1.71775	1.46516	1.1724	0.159054	0.048699	0.61603	0.644288
laurylcarnitine	Lipid	Fatty Acid Metabolism(Acyl Carnitine)	1.42878	1.56986	0.910132	-0.0941653	-0.233655	0.353016	0.392897
linoleoylcarnitine*	Lipid	Fatty Acid Metabolism(Acyl Carnitine)	3.46799	1.43541	2.41602	0.882122	0.567221	0.142376	0.170852
myristoleoylcarnitine*	Lipid	Fatty Acid Metabolism(Acyl Carnitine)	0.802257	1.11272	0.720989	-0.327131	-0.103141	0.820543	0.841637
myristoylcarnitine	Lipid	Fatty Acid Metabolism(Acyl Carnitine)	3.34293	1.58329	2.11138	0.747343	0.79478	0.0346847	0.0453002
octanoylcarnitine	Lipid	Fatty Acid Metabolism(Acyl Carnitine)	1.07492	1.64713	0.652601	-0.426789	-0.409265	0.0959345	0.117417
oleoylcarnitine	Lipid	Fatty Acid Metabolism(Acyl Carnitine)	4.01828	1.24061	3.23896	1.17525	0.890261	0.0154057	0.0211641
palmitoylcarnitine	Lipid	Fatty Acid Metabolism(Acyl Carnitine)	4.02651	1.0224	3.9383	1.37075	1.18917	0.00108806	0.00173654
stearoylcarnitine	Lipid	Fatty Acid Metabolism(Acyl Carnitine)	8.3139	0.826663	10.0572	2.30829	1.95905	3.71023e-06	8.6572e-06
valerylcarnitine	Lipid	Fatty Acid Metabolism(Acyl Carnitine)	2.32832	0.88424	2.63313	0.968175	0.883963	7.62151e-06	1.68476e-05
hexanoylglycine	Lipid	Fatty Acid Metabolism(Acyl Glycine)	0.698354	0.707126	0.987596	-0.0124819	-0.0251687	0.873678	0.892695
N-octanoylglycine	Lipid	Fatty Acid Metabolism(Acyl Glycine)	0.491969	0.146	3.36965	1.21481	0.570987	0.00179757	0.00279622
butyrylcarnitine	Lipid	Fatty Acid Metabolism (also BCAA Metabolism)	2.10599	0.630503	3.34017	1.20602	1.12554	2.76256e-09	1.17889e-08
propionylcarnitine	Lipid	Fatty Acid Metabolism (also BCAA Metabolism)	0.899757	1.45882	0.616772	-0.483256	-0.738161	3.79037e-05	7.39735e-05
13-HODE + 9-HODE	Lipid	Fatty Acid, Monohydroxy	3.37702	1.44176	2.34229	0.85113	-0.184059	0.480572	0.517575
16-hydroxypalmitate	Lipid	Fatty Acid, Monohydroxy	1.05526	0.975363	1.08191	0.0787302	0.036929	0.60506	0.634478
2-hydroxydecanoate	Lipid	Fatty Acid, Monohydroxy	0.914769	1.13858	0.803427	-0.218869	-0.257072	0.000428882	0.000720523
2-hydroxyoctanoate	Lipid	Fatty Acid, Monohydroxy	0.833634	0.87458	0.953182	-0.047949	-0.093908	0.556891	0.591743
2-hydroxypalmitate	Lipid	Fatty Acid, Monohydroxy	1.72173	0.762643	2.25758	0.814294	0.693839	2.84057e-07	7.95361e-07
2-hydroxystearate	Lipid	Fatty Acid, Monohydroxy	1.43622	0.878097	1.6356	0.492011	0.344703	0.0532201	0.0677346
3-hydroxydecanoate	Lipid	Fatty Acid, Monohydroxy	1.23802	0.94016	1.31682	0.275216	0.275303	0.000435296	0.00072976
3-hydroxyoctanoate	Lipid	Fatty Acid, Monohydroxy	1.53403	0.930623	1.64839	0.499799	0.488408	6.8456e-07	1.82702e-06
4-hydroxybutyrate (GHB)	Lipid	Fatty Acid, Monohydroxy	1.55298	0.839846	1.84912	0.614711	0.707116	8.97231e-05	0.000163842
alpha-hydroxycaproate	Lipid	Fatty Acid, Monohydroxy	0.893783	0.812969	1.09941	0.0947704	0.0875806	0.652239	0.680374
2-methylmalonyl carnitine	Lipid	Fatty Acid Synthesis	1.63117	0.969163	1.68307	0.520618	0.12623	0.414306	0.454143
malonylcarnitine	Lipid	Fatty Acid Synthesis	0.934483	1.21399	0.769762	-0.261673	-0.465857	0.00027708	0.000474484
glycerol	Lipid	Glycerolipid Metabolism	2.51241	0.785223	3.19961	1.16303	0.959099	2.09436e-09	9.23372e-09
glycerol 3-phosphate (G3P)	Lipid	Glycerolipid Metabolism	3.31611	0.681677	4.86463	1.58199	1.37323	3.41399e-14	7.78389e-13
chiro-inositol	Lipid	Inositol Metabolism	1.30874	1.29442	1.01107	0.0110043	-0.118147	0.259469	0.297495
inositol 1-phosphate (I1P)	Lipid	Inositol Metabolism	1.49788	1.55478	0.963403	-0.0372832	-0.232836	0.237982	0.274436
myo-inositol	Lipid	Inositol Metabolism	0.947417	1.19611	0.792081	-0.233092	-0.284591	0.000582252	0.000958329
scyllo-inositol	Lipid	Inositol Metabolism	1.06866	1.48454	0.719863	-0.328695	-0.417807	0.00155433	0.00243207
3-hydroxybutyrate (BHBA)	Lipid	Ketone Bodies	2.05488	1.99834	1.02829	0.0278992	0.117605	0.10983	0.1334
10-heptadecenoate (17:1n7)	Lipid	Long Chain Fatty Acid	2.86506	0.85736	3.34172	1.20649	0.828225	9.52284e-08	2.94544e-07
10-nonadecenoate (19:1n9)	Lipid	Long Chain Fatty Acid	5.22144	0.619251	8.43186	2.13202	1.73856	2.17825e-12	2.22852e-11
arachidate (20:0)	Lipid	Long Chain Fatty Acid	1.9675	0.858691	2.29128	0.829109	0.684232	2.64144e-09	1.13326e-08
cis-vaccenate (18:1n7)	Lipid	Long Chain Fatty Acid	2.74533	0.772383	3.55437	1.26818	1.07727	1.51328e-10	9.28924e-10
eicosenoate (20:1n9 or 11)	Lipid	Long Chain Fatty Acid	5.75767	0.545086	10.5629	2.35734	1.98112	8.52526e-13	1.04603e-11
erucate (22:1n9)	Lipid	Long Chain Fatty Acid	7.11295	0.545329	13.0434	2.56828	2.2101	5.87098e-15	1.7352e-13
lignocerate (24:0)	Lipid	Long Chain Fatty Acid	2.28693	0.767374	2.9802	1.09199	0.935824	1.06121e-07	3.2571e-07
margarate (17:0)	Lipid	Long Chain Fatty Acid	1.43746	0.891154	1.61303	0.478117	0.380315	1.75477e-06	4.28227e-06
myristate (14:0)	Lipid	Long Chain Fatty Acid	1.78017	0.947949	1.87791	0.630161	0.447689	4.37013e-05	8.42358e-05
myristoleate (14:1n5)	Lipid	Long Chain Fatty Acid	2.66546	0.791109	3.36927	1.2147	1.04694	1.97057e-09	8.83435e-09
nervonate (24:1n9)	Lipid	Long Chain Fatty Acid	2.81465	0.52372	5.37433	1.68163	1.59829	4.91262e-11	3.38507e-10
oleate (18:1n9)	Lipid	Long Chain Fatty Acid	1.65783	0.930331	1.78197	0.577721	0.477947	2.87263e-05	5.74526e-05
palmitate (16:0)	Lipid	Long Chain Fatty Acid	1.52198	0.928891	1.63849	0.493774	0.408516	5.94018e-06	1.33906e-05
palmitoleate (16:1n7)	Lipid	Long Chain Fatty Acid	2.92478	0.89166	3.28015	1.18789	0.910171	5.67143e-07	1.52899e-06
pentadecanoate (15:0)	Lipid	Long Chain Fatty Acid	1.14405	0.982126	1.16487	0.152612	0.121589	0.0343041	0.0448765
stearate (18:0)	Lipid	Long Chain Fatty Acid	1.54327	0.855937	1.80302	0.589465	0.525463	1.73749e-10	1.04249e-09
1-arachidonoylglycerophosphocholine (20:4n6)*	Lipid	Lysolipid	3.04339	0.978517	3.1102	1.13469	0.653897	0.133166	0.16101
1-arachidonoylglycerophosphoethanolamine*	Lipid	Lysolipid	1.11956	1.02105	1.09648	0.0921026	0.0103851	0.918593	0.930363
1-arachidonoylglycerophosphoinositol*	Lipid	Lysolipid	2.36436	0.721474	3.27712	1.18697	0.959421	8.15745e-06	1.77859e-05
1-arachidoylglycerophosphocholine (20:0)	Lipid	Lysolipid	1.0703	0.577851	1.8522	0.616375	0.269855	0.393016	0.433785
1-dihomo-linoleoylglycerophosphocholine (20:2n6)*	Lipid	Lysolipid	3.72931	0.391329	9.52987	2.25443	1.58539	0.000402347	0.000681683
1-docosahexaenoylglycerophosphocholine (22:6n3)*	Lipid	Lysolipid	1.69205	0.447589	3.78037	1.32982	0.636371	0.108867	0.132433
1-docosahexaenoylglycerophosphoethanolamine*	Lipid	Lysolipid	1.61219	0.918986	1.75431	0.562076	0.509766	0.000333932	0.000568182
1-docosapentaenoylglycerophosphocholine (22:5n3)*	Lipid	Lysolipid	4.1857	0.630071	6.64321	1.8936	1.37491	0.0147318	0.020339
1-docosapentaenoylglycerophosphocholine (22:5n6)*	Lipid	Lysolipid	1.65069	0.363829	4.537	1.51227	0.801743	0.000973902	0.00156688
1-eicosapentaenoylglycerophosphocholine (20:5n3)*	Lipid	Lysolipid	0.929397	0.423649	2.19379	0.785632	0.178391	0.441751	0.48224
1-eicosatrienoylglycerophosphocholine (20:3)*	Lipid	Lysolipid	6.29122	0.868126	7.2469	1.98057	1.19973	0.00549894	0.00792086
1-eicosenoylglycerophosphocholine (20:1n9)*	Lipid	Lysolipid	5.65809	0.729503	7.75608	2.04848	1.59947	3.96847e-05	7.72399e-05
1-linolenoylglycerophosphocholine (18:3n3)*	Lipid	Lysolipid	1.52329	0.840706	1.81192	0.594389	0.0226418	0.936232	0.943325
1-linoleoylglycerophosphocholine (18:2n6)	Lipid	Lysolipid	3.04349	0.82068	3.70849	1.31063	0.926823	0.00813535	0.0115311
1-linoleoylglycerophosphoethanolamine*	Lipid	Lysolipid	1.74296	0.865877	2.01294	0.699595	0.569536	1.23744e-05	2.62627e-05
1-linoleoylglycerophosphoinositol*	Lipid	Lysolipid	1.29151	0.455426	2.83584	1.04234	0.574116	0.0220094	0.0294196
1-margaroylglycerophosphocholine (17:0)	Lipid	Lysolipid	1.7401	0.678794	2.56351	0.941378	0.65987	0.186189	0.218178
1-margaroylglycerophosphoethanolamine*	Lipid	Lysolipid	1.58796	0.72944	2.17696	0.77793	0.518282	0.0561031	0.0708391
1-myristoylglycerophosphocholine (14:0)	Lipid	Lysolipid	2.72862	0.958606	2.84645	1.04607	0.732781	0.095715	0.117328
1-nonadecanoylglycerophosphocholine(19:0)	Lipid	Lysolipid	1.27126	0.39664	3.20508	1.16474	0.511218	0.0269459	0.0355656
1-oleoylglycerophosphocholine (18:1)	Lipid	Lysolipid	3.22645	0.920063	3.50677	1.2547	1.06241	0.00426806	0.00628396
1-oleoylglycerophosphoethanolamine	Lipid	Lysolipid	1.74601	0.861886	2.0258	0.705965	0.572812	3.67358e-05	7.23832e-05
1-oleoylglycerophosphoglycerol*	Lipid	Lysolipid	0.573423	1.51891	0.377524	-0.974122	-1.19892	2.69105e-08	9.17716e-08
1-oleoylglycerophosphoinositol*	Lipid	Lysolipid	1.30631	0.924389	1.41317	0.345832	0.173216	0.233182	0.26929
1-oleoylglycerophosphoserine	Lipid	Lysolipid	1.37933	1.03225	1.33624	0.289859	0.155032	0.176442	0.207978
1-oleoylplasmenylethanolamine*	Lipid	Lysolipid	1.66703	0.709614	2.3492	0.854076	0.73803	0.000129886	0.00023397
1-palmitoleoylglycerophosphocholine (16:1)*	Lipid	Lysolipid	2.09968	0.81056	2.59041	0.951815	0.329189	0.598535	0.629289
1-palmitoleoylglycerophosphoethanolamine*	Lipid	Lysolipid	1.37852	0.138837	9.92906	2.29547	1.15869	0.0014131	0.00222417
1-palmitoylglycerophosphocholine (16:0)	Lipid	Lysolipid	1.81006	1.06957	1.69233	0.526105	0.303143	0.377341	0.417639
1-palmitoylglycerophosphoethanolamine	Lipid	Lysolipid	1.32295	0.92784	1.42584	0.354763	0.122865	0.412064	0.45293
1-palmitoylglycerophosphoglycerol*	Lipid	Lysolipid	0.792557	1.38161	0.573648	-0.555739	-1.1443	5.65417e-05	0.000107429
1-palmitoylglycerophosphoinositol*	Lipid	Lysolipid	2.05343	0.86442	2.37551	0.86521	0.616378	0.000717232	0.00116568
1-palmitoylglycerophosphoserine*	Lipid	Lysolipid	0.927977	1.04989	0.883877	-0.123438	-0.419557	0.0921755	0.113512
1-palmitoylplasmenylethanolamine*	Lipid	Lysolipid	2.11975	0.660697	3.20835	1.16576	1.0941	1.0078e-10	6.43302e-10
1-pentadecanoylglycerophosphocholine (15:0)*	Lipid	Lysolipid	3.22848	0.593966	5.43547	1.69295	0.896217	0.0243215	0.0322938
1-stearoylglycerophosphocholine (18:0)	Lipid	Lysolipid	3.11385	1.38777	2.24378	0.808164	0.485056	0.22173	0.257556
1-stearoylglycerophosphoethanolamine	Lipid	Lysolipid	1.58465	0.939583	1.68654	0.522682	0.381489	0.0171883	0.0233667
1-stearoylglycerophosphoglycerol	Lipid	Lysolipid	0.792911	1.3212	0.600146	-0.510582	-0.960655	8.32829e-05	0.000153133
1-stearoylglycerophosphoinositol	Lipid	Lysolipid	2.5056	0.788549	3.17748	1.15609	1.00962	2.98786e-09	1.26825e-08
1-stearoylglycerophosphoserine*	Lipid	Lysolipid	1.87934	0.76338	2.46187	0.90092	0.843709	3.45259e-08	1.16252e-07
1-stearoylplasmenylethanolamine*	Lipid	Lysolipid	1.69192	0.744986	2.27108	0.820256	0.633374	0.271596	0.310507
2-arachidonoylglycerophosphocholine*	Lipid	Lysolipid	3.45528	1.40853	2.45312	0.897361	0.544197	0.13761	0.16588
2-arachidonoylglycerophosphoethanolamine*	Lipid	Lysolipid	1.25193	0.970703	1.28972	0.254422	0.143328	0.16901	0.2007
2-arachidonoylglycerophosphoinositol*	Lipid	Lysolipid	3.1587	0.303217	10.4173	2.34347	2.18828	8.35325e-11	5.46385e-10
2-docosahexaenoylglycerophosphocholine*	Lipid	Lysolipid	7.21991	1.26768	5.69538	1.73965	1.26792	0.00954821	0.0133441
2-docosahexaenoylglycerophosphoethanolamine*	Lipid	Lysolipid	1.79795	0.802077	2.24162	0.8072	0.692712	2.39864e-05	4.82144e-05
2-docosapentaenoylglycerophosphocholine (22:5n3)*	Lipid	Lysolipid	4.80089	1.16099	4.13517	1.41953	0.842716	0.0951377	0.1168
2-eicosatrienoylglycerophosphocholine*	Lipid	Lysolipid	9.80739	1.08324	9.05374	2.20318	1.66058	0.000211115	0.000371899
2-eicosenoylglycerophosphocholine(20:1n9)*	Lipid	Lysolipid	5.24257	0.24656	21.2628	3.05696	1.57236	0.000252779	0.000435675
2-linolenoylglycerophosphocholine(18:3n3)*	Lipid	Lysolipid	1.49889	0.599911	2.49853	0.915701	0.573993	0.0614789	0.0772601
2-linoleoylglycerophosphocholine*	Lipid	Lysolipid	4.22525	1.18512	3.56524	1.27123	0.93565	0.010754	0.0149506
2-linoleoylglycerophosphoethanolamine*	Lipid	Lysolipid	1.9734	0.82684	2.38667	0.869901	0.743753	3.12831e-06	7.36399e-06
2-linoleoylglycerophosphoinositol*	Lipid	Lysolipid	0.803166	0.134794	5.95846	1.78481	1.13605	1.99576e-06	4.81152e-06
2-margaroylglycerophosphocholine*	Lipid	Lysolipid	2.9375	0.349383	8.40768	2.12915	1.19002	0.00538606	0.00778637
2-myristoylglycerophosphocholine*	Lipid	Lysolipid	4.15316	1.22044	3.40301	1.22466	0.807113	0.0496148	0.0636538
2-myristoylglycerophosphoethanolamine*	Lipid	Lysolipid	3.42441	0.956323	3.58081	1.27559	0.765228	0.000939559	0.00151468
2-oleoylglycerophosphocholine*	Lipid	Lysolipid	6.49594	1.23961	5.24033	1.65638	1.33371	0.000508388	0.000845196
2-oleoylglycerophosphoethanolamine*	Lipid	Lysolipid	1.78744	0.799023	2.23703	0.80515	0.713932	8.70533e-07	2.30028e-06
2-oleoylglycerophosphoglycerol*	Lipid	Lysolipid	0.788414	1.46001	0.540005	-0.616178	-0.717049	4.51355e-05	8.67908e-05
2-oleoylglycerophosphoinositol*	Lipid	Lysolipid	1.27863	0.589897	2.16755	0.7736	0.730743	0.029278	0.0385543
2-oleoylglycerophosphoserine*	Lipid	Lysolipid	1.56965	0.776249	2.02209	0.704132	0.509769	0.00549763	0.00792086
2-palmitoleoylglycerophosphocholine*	Lipid	Lysolipid	6.77539	1.3595	4.98374	1.60618	1.12202	0.00207038	0.0031895
2-palmitoleoylglycerophosphoethanolamine*	Lipid	Lysolipid	6.67555	0.575114	11.6073	2.45164	1.60907	0.00057944	0.000957336
2-palmitoylglycerophosphocholine*	Lipid	Lysolipid	2.83428	1.55724	1.82006	0.59887	0.337517	0.370589	0.411308
2-palmitoylglycerophosphoethanolamine*	Lipid	Lysolipid	1.17747	0.97422	1.20862	0.189483	0.0962663	0.445943	0.486151
2-palmitoylglycerophosphoglycerol*	Lipid	Lysolipid	0.695243	1.04791	0.663456	-0.410293	-0.786168	0.00737422	0.0104709
2-stearoylglycerophosphocholine*	Lipid	Lysolipid	1.67765	0.98746	1.69895	0.530012	0.341696	0.502234	0.540139
2-stearoylglycerophosphoethanolamine*	Lipid	Lysolipid	1.39835	1.05451	1.32606	0.282214	0.155878	0.311423	0.353005
2-stearoylglycerophosphoglycerol*	Lipid	Lysolipid	1.0712	0.973774	1.10005	0.0953579	-0.106177	0.618313	0.64583
2-stearoylglycerophosphoinositol*	Lipid	Lysolipid	2.12357	0.740663	2.86712	1.05331	0.82866	8.04172e-05	0.000148548
oleoyl-linoleoyl-glycerophosphocholine (1)*	Lipid	Lysolipid	1.28921	0.87022	1.48148	0.393042	0.364684	8.93058e-08	2.773e-07
oleoyl-linoleoyl-glycerophosphocholine (2)*	Lipid	Lysolipid	1.3344	0.82864	1.61035	0.476451	0.422239	6.3234e-05	0.000118452
oleoyl-linoleoyl-glycerophosphoinositol (1)*	Lipid	Lysolipid	1.41283	0.867663	1.62832	0.487548	0.435755	2.28616e-05	4.66587e-05
palmitoyl-arachidonoyl-glycerophosphocholine (1)*	Lipid	Lysolipid	1.54352	0.943223	1.63643	0.49252	0.351647	0.00332632	0.00497079
palmitoyl-arachidonoyl-glycerophosphocholine (2)*	Lipid	Lysolipid	1.36162	0.941577	1.44611	0.368874	0.250437	0.0265781	0.0351729
palmitoyl-linoleoyl-glycerophosphocholine (1)*	Lipid	Lysolipid	1.13841	0.972986	1.17002	0.15702	0.100494	0.200208	0.234261
palmitoyl-linoleoyl-glycerophosphocholine (2)*	Lipid	Lysolipid	1.05276	1.00491	1.04761	0.0465159	0.0128407	0.805932	0.82985
palmitoyl-linoleoyl-glycerophosphoinositol (1)*	Lipid	Lysolipid	1.47133	0.874957	1.6816	0.519744	0.379401	0.000635034	0.00103844
palmitoyl-oleoyl-glycerophosphocholine (1)*	Lipid	Lysolipid	1.23419	0.826574	1.49313	0.400877	0.356561	4.18384e-05	8.12338e-05
palmitoyl-oleoyl-glycerophosphoglycerol (1)*	Lipid	Lysolipid	0.423651	1.62913	0.260048	-1.34689	-1.67016	1.69996e-12	1.8332e-11
palmitoyl-oleoyl-glycerophosphoglycerol (2)*	Lipid	Lysolipid	0.706671	1.35132	0.522949	-0.648271	-0.756246	1.8097e-08	6.53459e-08
palmitoyl-palmitoyl-glycerophosphocholine (1)*	Lipid	Lysolipid	0.637109	1.37411	0.463651	-0.768622	-0.907079	4.56294e-10	2.34918e-09
palmitoyl-palmitoyl-glycerophosphocholine (2)*	Lipid	Lysolipid	0.502743	1.32928	0.378208	-0.972312	-1.06714	1.18629e-14	3.15554e-13
stearoyl-arachidonoyl-glycerophosphocholine (1)*	Lipid	Lysolipid	1.30059	0.767149	1.69535	0.527892	0.489918	2.39166e-05	4.81955e-05
stearoyl-arachidonoyl-glycerophosphocholine (2)*	Lipid	Lysolipid	1.3884	0.909706	1.5262	0.422784	0.416734	9.02817e-07	2.36989e-06
stearoyl-arachidonoyl-glycerophosphoinositol (1)*	Lipid	Lysolipid	1.46047	0.765223	1.90855	0.646344	0.62688	3.00264e-11	2.23935e-10
5-dodecenoate (12:1n7)	Lipid	Medium Chain Fatty Acid	1.76846	0.797917	2.21635	0.795861	0.755803	8.76135e-10	4.23731e-09
caproate (6:0)	Lipid	Medium Chain Fatty Acid	1.13967	0.958403	1.18913	0.173225	0.139689	0.0163473	0.0222994
laurate (12:0)	Lipid	Medium Chain Fatty Acid	1.14359	1.02348	1.11736	0.110968	0.0996927	0.0979757	0.119731
3-hydroxy-3-methylglutarate	Lipid	Mevalonate Metabolism	3.31708	0.596969	5.55655	1.71498	1.58085	1.77431e-12	1.87868e-11
1-arachidonylglycerol	Lipid	Monoacylglycerol	1.83314	0.822017	2.23005	0.802026	0.622934	1.10023e-06	2.83219e-06
1-dihomo-linolenylglycerol (alpha, gamma)	Lipid	Monoacylglycerol	2.80993	0.603746	4.65417	1.53776	1.41441	1.37185e-13	2.10527e-12
1-docosahexaenoylglycerol	Lipid	Monoacylglycerol	1.57362	0.888043	1.77201	0.572116	0.495101	6.1367e-05	0.000115757
1-linoleoylglycerol (1-monolinolein)	Lipid	Monoacylglycerol	2.01755	0.835777	2.41399	0.881279	0.744154	1.15738e-08	4.31582e-08
1-myristoylglycerol (1-monomyristin)	Lipid	Monoacylglycerol	1.94639	0.848149	2.29486	0.830674	0.702885	8.68932e-08	2.70862e-07
1-oleoylglycerol (1-monoolein)	Lipid	Monoacylglycerol	2.70521	0.835869	3.2364	1.17446	0.849851	1.12512e-06	2.88698e-06
1-palmitoylglycerol (1-monopalmitin)	Lipid	Monoacylglycerol	1.71111	0.869009	1.96904	0.677547	0.534739	0.000275888	0.00047346
1-stearoylglycerol (1-monostearin)	Lipid	Monoacylglycerol	1.38553	0.879189	1.57591	0.454836	0.398614	9.95133e-05	0.000180892
2-arachidonoyl glycerol	Lipid	Monoacylglycerol	2.43629	0.769594	3.16568	1.15237	1.05078	1.50376e-09	6.81816e-09
2-linoleoylglycerol (2-monolinolein)	Lipid	Monoacylglycerol	2.40668	0.775791	3.10223	1.13212	1.04557	3.8119e-09	1.57611e-08
2-oleoylglycerol (2-monoolein)	Lipid	Monoacylglycerol	2.4183	0.749391	3.22702	1.17156	0.961632	3.30597e-08	1.11787e-07
2-palmitoylglycerol (2-monopalmitin)	Lipid	Monoacylglycerol	4.28747	0.725854	5.90679	1.7761	1.41852	2.41287e-10	1.36558e-09
2-stearoylglycerol (2-monostearin)	Lipid	Monoacylglycerol	2.86954	0.167023	17.1805	2.84378	1.76345	3.79137e-05	7.39735e-05
eicosenoylglycerol (monoeicosenoin)	Lipid	Monoacylglycerol	5.85311	0.125386	46.6809	3.84333	2.69169	6.32308e-06	1.41749e-05
oleoyl-linoleoyl-glycerol	Lipid	Monoacylglycerol	1.84474	0.958254	1.92511	0.654982	0.784595	9.40076e-05	0.000171274
choline	Lipid	Phospholipid Metabolism	1.06206	1.0291	1.03203	0.0315257	0.0285352	0.559611	0.593842
choline phosphate	Lipid	Phospholipid Metabolism	1.65716	0.978554	1.69348	0.526786	0.343064	0.0112508	0.0156142
cytidine 5'-diphosphocholine	Lipid	Phospholipid Metabolism	1.43562	0.0531914	26.9897	3.29546	3.90262	5.03299e-17	5.02041e-15
cytidine-5'-diphosphoethanolamine	Lipid	Phospholipid Metabolism	3.0826	0.637011	4.83916	1.57674	1.54533	8.96286e-10	4.30865e-09
ethanolamine	Lipid	Phospholipid Metabolism	1.53865	0.853531	1.80268	0.589276	0.63261	6.31629e-05	0.000118452
glycerophosphoethanolamine	Lipid	Phospholipid Metabolism	6.46673	0.553694	11.6792	2.45781	2.23414	2.23018e-15	8.4747e-14
glycerophosphoinositol*	Lipid	Phospholipid Metabolism	2.34086	0.726423	3.22245	1.17014	1.11581	8.04728e-13	1.01932e-11
glycerophosphorylcholine (GPC)	Lipid	Phospholipid Metabolism	5.78376	0.707006	8.18064	2.10177	1.69888	8.31352e-13	1.03659e-11
phosphoethanolamine	Lipid	Phospholipid Metabolism	1.37686	0.818023	1.68316	0.520671	0.469909	1.32125e-06	3.29488e-06
adrenate (22:4n6)	Lipid	Polyunsaturated Fatty Acid (n3 and n6)	4.84297	0.514223	9.41805	2.24263	2.02662	1.76648e-16	1.17471e-14
arachidonate (20:4n6)	Lipid	Polyunsaturated Fatty Acid (n3 and n6)	1.93709	0.777426	2.49167	0.912953	0.817911	2.67857e-10	1.49475e-09
dihomo-linoleate (20:2n6)	Lipid	Polyunsaturated Fatty Acid (n3 and n6)	6.45532	0.58414	11.051	2.40252	2.1056	1.43831e-15	5.73887e-14
dihomo-linolenate (20:3n3 or n6)	Lipid	Polyunsaturated Fatty Acid (n3 and n6)	5.00201	0.604337	8.27686	2.11346	1.84327	2.81495e-15	9.76667e-14
docosadienoate (22:2n6)	Lipid	Polyunsaturated Fatty Acid (n3 and n6)	8.30361	0.48532	17.1096	2.83964	2.51085	2.85413e-17	3.48378e-15
docosahexaenoate (DHA; 22:6n3)	Lipid	Polyunsaturated Fatty Acid (n3 and n6)	2.30224	0.680869	3.38133	1.21827	1.12352	5.60284e-13	7.45178e-12
docosapentaenoate (n3 DPA; 22:5n3)	Lipid	Polyunsaturated Fatty Acid (n3 and n6)	3.78053	0.734514	5.14699	1.63841	1.43532	1.09548e-12	1.23125e-11
docosapentaenoate (n6 DPA; 22:5n6)	Lipid	Polyunsaturated Fatty Acid (n3 and n6)	4.34316	0.759803	5.71616	1.7433	1.50551	8.43031e-12	7.08146e-11
docosatrienoate (22:3n3)	Lipid	Polyunsaturated Fatty Acid (n3 and n6)	6.64758	0.438731	15.1518	2.71812	2.456	1.18815e-16	9.48144e-15
eicosapentaenoate (EPA; 20:5n3)	Lipid	Polyunsaturated Fatty Acid (n3 and n6)	2.23552	0.763574	2.9277	1.07422	0.878617	1.75219e-07	5.1596e-07
linoleate (18:2n6)	Lipid	Polyunsaturated Fatty Acid (n3 and n6)	1.66503	1.0198	1.6327	0.490235	0.403607	0.00184727	0.00286795
linolenate [alpha or gamma; (18:3n3 or 6)]	Lipid	Polyunsaturated Fatty Acid (n3 and n6)	1.70189	1.19417	1.42517	0.354292	0.123124	0.375433	0.416105
mead acid (20:3n9)	Lipid	Polyunsaturated Fatty Acid (n3 and n6)	5.76901	0.651934	8.84906	2.18031	1.83738	4.56736e-13	6.28406e-12
stearidonate (18:4n3)	Lipid	Polyunsaturated Fatty Acid (n3 and n6)	1.42546	1.27878	1.1147	0.108586	-0.252356	0.176216	0.207978
chenodeoxycholate	Lipid	Primary Bile Acid Metabolism	1.65121	1.78224	0.926476	-0.0763668	0.0204497	0.927623	0.938204
cholate	Lipid	Primary Bile Acid Metabolism	1.89113	2.06418	0.916167	-0.0875564	0.0658224	0.413273	0.453634
glycochenodeoxycholate	Lipid	Primary Bile Acid Metabolism	1.01894	1.39582	0.72999	-0.314724	-0.258712	0.0559624	0.0707734
glycocholate	Lipid	Primary Bile Acid Metabolism	0.872491	1.15408	0.756008	-0.279703	-0.0148833	0.940241	0.94617
taurochenodeoxycholate	Lipid	Primary Bile Acid Metabolism	0.845631	1.54254	0.548208	-0.6011	-0.246273	0.154913	0.185339
taurocholate	Lipid	Primary Bile Acid Metabolism	1.13551	2.10789	0.538696	-0.618604	-0.283225	0.138081	0.166197
deoxycholate	Lipid	Secondary Bile Acid Metabolism	1.1032	1.42244	0.775568	-0.254159	-0.398214	0.00375678	0.0055827
glycocholenate sulfate*	Lipid	Secondary Bile Acid Metabolism	0.998897	1.79219	0.55736	-0.584544	-0.676426	2.87553e-07	8.02332e-07
glycodeoxycholate	Lipid	Secondary Bile Acid Metabolism	1.10664	0.886234	1.2487	0.222105	0.269913	0.133535	0.161211
glycolithocholate sulfate*	Lipid	Secondary Bile Acid Metabolism	0.829434	1.42461	0.582219	-0.540908	-0.646132	1.41719e-08	5.14055e-08
glycoursodeoxycholate	Lipid	Secondary Bile Acid Metabolism	0.746703	1.12112	0.666031	-0.406419	-0.270823	0.0497841	0.0637684
taurocholenate sulfate	Lipid	Secondary Bile Acid Metabolism	0.607489	1.19465	0.508509	-0.676272	-0.736235	3.39287e-06	7.9399e-06
taurodeoxycholate	Lipid	Secondary Bile Acid Metabolism	0.757983	0.906371	0.836283	-0.178788	-0.00118539	0.994448	0.994448
taurolithocholate 3-sulfate	Lipid	Secondary Bile Acid Metabolism	0.799326	1.31827	0.606342	-0.50031	-0.486141	0.00029186	0.000498725
myristoleoyl sphingomyelin*	Lipid	Sphingolipid Metabolism	0.97154	0.813386	1.19444	0.177677	0.103081	0.352453	0.392818
myristoyl sphingomyelin*	Lipid	Sphingolipid Metabolism	1.29014	0.856686	1.50597	0.409435	0.389453	9.49831e-06	2.04303e-05
N-palmitoyl-sphingosine*	Lipid	Sphingolipid Metabolism	1.72555	0.80524	2.1429	0.762158	0.682913	1.19074e-06	3.03581e-06
nervonoyl sphingomyelin*	Lipid	Sphingolipid Metabolism	0.631251	1.39729	0.45177	-0.794583	-0.874387	8.66948e-11	5.57923e-10
oleoyl sphingomyelin	Lipid	Sphingolipid Metabolism	0.664466	1.19029	0.558236	-0.582973	-0.652461	1.06226e-06	2.75222e-06
palmitoleoyl sphingomyelin*	Lipid	Sphingolipid Metabolism	1.20601	0.937549	1.28634	0.251803	0.210319	0.00526967	0.00763194
palmitoyl sphingomyelin	Lipid	Sphingolipid Metabolism	1.08729	0.965874	1.12571	0.118414	0.0994929	0.0225651	0.0300116
phytosphingosine	Lipid	Sphingolipid Metabolism	4.35393	0.987457	4.40923	1.4837	0.646645	0.0535868	0.0679845
sphinganine	Lipid	Sphingolipid Metabolism	2.37447	1.42247	1.66926	0.512378	-0.0284391	0.936111	0.943325
sphingosine	Lipid	Sphingolipid Metabolism	1.87071	1.79869	1.04004	0.0392563	-0.464256	0.208899	0.243715
stearoyl sphingomyelin	Lipid	Sphingolipid Metabolism	0.550629	1.36885	0.402257	-0.910665	-1.00469	7.89947e-13	1.01674e-11
16a-hydroxy DHEA 3-sulfate	Lipid	Steroid	0.70396	1.05268	0.668733	-0.40237	-0.407154	0.00850922	0.0119548
4-androsten-3beta,17beta-diol disulfate (1)	Lipid	Steroid	1.08879	2.31738	0.469838	-0.755366	-0.694613	4.24078e-10	2.22641e-09
4-androsten-3beta,17beta-diol disulfate (2)	Lipid	Steroid	0.732337	1.50759	0.485767	-0.722026	-0.720655	1.05569e-09	4.95553e-09
4-androsten-3beta,17beta-diol monosulfate (1)	Lipid	Steroid	0.702146	1.18278	0.59364	-0.521482	-0.51918	3.50316e-05	6.93677e-05
4-androsten-3beta,17beta-diol monosulfate (2)	Lipid	Steroid	0.494294	0.730363	0.676779	-0.39041	-0.241555	0.00256452	0.00391297
5alpha-androstan-3beta,17alpha-diol disulfate	Lipid	Steroid	0.274134	0.6084	0.450582	-0.797214	-0.420208	0.00118214	0.00187172
5alpha-androstan-3beta,17beta-diol disulfate	Lipid	Steroid	1.07991	2.29727	0.470087	-0.754838	-0.66262	1.08764e-07	3.32543e-07
5alpha-pregnan-3beta,20alpha-diol disulfate	Lipid	Steroid	0.446297	0.99828	0.447066	-0.805049	-0.54752	5.39371e-05	0.000102725
androsterone sulfate	Lipid	Steroid	0.873009	1.56509	0.557801	-0.583752	-0.535158	1.26574e-08	4.67015e-08
corticosterone	Lipid	Steroid	0.365026	0.97534	0.374255	-0.982818	-0.797943	0.000153893	0.00027597
cortisol	Lipid	Steroid	1.05991	0.517009	2.05008	0.717881	0.0150092	0.933583	0.943037
dehydroisoandrosterone sulfate (DHEA-S)	Lipid	Steroid	0.816177	1.52009	0.536926	-0.621894	-0.593705	3.75082e-08	1.24197e-07
epiandrosterone sulfate	Lipid	Steroid	0.954129	1.80627	0.528231	-0.638222	-0.609497	8.99582e-07	2.3692e-06
pregn steroid monosulfate*	Lipid	Steroid	0.756943	1.35143	0.560103	-0.579634	-0.627372	8.31914e-08	2.62398e-07
pregnen-diol disulfate*	Lipid	Steroid	0.879054	1.75567	0.500695	-0.691758	-0.647356	6.38691e-09	2.49841e-08
pregnenolone sulfate	Lipid	Steroid	0.427731	0.944534	0.452849	-0.792196	-0.542991	0.000231016	0.000403393
7-alpha-hydroxy-3-oxo-4-cholestenoate (7-Hoca)	Lipid	Sterol	1.12226	1.2719	0.882353	-0.125163	-0.371215	0.0778147	0.0968739
7-hydroxycholesterol (alpha or beta)	Lipid	Sterol	1.66427	0.265343	6.27217	1.83612	1.07122	0.00492456	0.00718427
cholesterol	Lipid	Sterol	1.29301	0.85826	1.50655	0.409824	0.39782	3.69584e-05	7.26423e-05
lathosterol	Lipid	Sterol	0.883814	0.70418	1.2551	0.227213	0.162728	0.289676	0.33023
squalene	Lipid	Sterol	1.30054	0.901469	1.44269	0.366512	0.311026	0.0183667	0.0248417
methylphosphate	Nucleotide	Purine and Pyrimidine Metabolism	1.07625	1.7762	0.605928	-0.500995	-0.275754	0.0855445	0.105551
2'-deoxyadenosine 5'-monophosphate	Nucleotide	Purine Metabolism, Adenine containing	4.22604	0.33896	12.4677	2.52314	2.81995	2.30966e-10	1.31651e-09
adenine	Nucleotide	Purine Metabolism, Adenine containing	2.44526	0.77378	3.16015	1.15062	1.17909	1.88082e-08	6.74559e-08
adenosine	Nucleotide	Purine Metabolism, Adenine containing	1.60595	1.01807	1.57744	0.455806	0.543316	0.000226577	0.00039651
adenosine 2'-monophosphate (2'-AMP)	Nucleotide	Purine Metabolism, Adenine containing	2.74675	0.71224	3.8565	1.34976	1.22998	1.79399e-10	1.06836e-09
adenosine 3',5'-cyclic monophosphate (cAMP)	Nucleotide	Purine Metabolism, Adenine containing	1.34773	0.811074	1.66166	0.507818	0.390683	0.0196517	0.0263565
adenosine 3',5'-diphosphate	Nucleotide	Purine Metabolism, Adenine containing	2.07	1.09974	1.88227	0.632479	0.138559	0.663555	0.690374
adenosine 3'-monophosphate (3'-AMP)	Nucleotide	Purine Metabolism, Adenine containing	1.91377	0.763234	2.50745	0.919268	0.793102	1.99099e-05	4.10545e-05
adenosine 5'-diphosphate (ADP)	Nucleotide	Purine Metabolism, Adenine containing	2.46902	0.525986	4.69408	1.5463	1.47639	1.24698e-07	3.76927e-07
adenosine 5'-monophosphate (AMP)	Nucleotide	Purine Metabolism, Adenine containing	6.08613	0.736971	8.2583	2.11122	1.4041	2.35876e-07	6.67715e-07
adenylosuccinate	Nucleotide	Purine Metabolism, Adenine containing	1.58379	0.0318	49.8048	3.90811	2.31776	8.64101e-08	2.70413e-07
N1-methyladenosine	Nucleotide	Purine Metabolism, Adenine containing	1.76357	0.747103	2.36055	0.858893	0.81054	4.92065e-11	3.38507e-10
N6,N6-dimethyladenosine	Nucleotide	Purine Metabolism, Adenine containing	1.5015	0.204523	7.34146	1.99354	1.59152	1.01601e-09	4.7975e-09
N6-carbamoylthreonyladenosine	Nucleotide	Purine Metabolism, Adenine containing	2.34941	0.38888	6.04147	1.79865	1.88096	7.37999e-16	3.92616e-14
N6-methyladenosine	Nucleotide	Purine Metabolism, Adenine containing	1.59529	0.887934	1.79663	0.58591	0.382947	0.0307763	0.0403983
N6-succinyladenosine	Nucleotide	Purine Metabolism, Adenine containing	2.67968	0.731871	3.66141	1.29785	1.2633	4.54362e-09	1.84051e-08
2'-deoxyguanosine	Nucleotide	Purine Metabolism, Guanine containing	9.15172	0.483689	18.9207	2.94026	2.50926	1.23202e-13	1.98688e-12
2'-O-methylguanosine	Nucleotide	Purine Metabolism, Guanine containing	2.80267	0.246266	11.3807	2.43192	2.74381	6.37083e-14	1.23998e-12
7-methylguanine	Nucleotide	Purine Metabolism, Guanine containing	1.83718	0.761923	2.41124	0.880142	0.842849	2.95668e-16	1.68531e-14
guanine	Nucleotide	Purine Metabolism, Guanine containing	0.727151	1.20191	0.604994	-0.502536	-2.38342	1.14064e-06	2.91741e-06
guanosine	Nucleotide	Purine Metabolism, Guanine containing	2.07837	0.826211	2.51554	0.922489	0.815539	4.13724e-08	1.35865e-07
guanosine 3'-monophosphate (3'-GMP)	Nucleotide	Purine Metabolism, Guanine containing	1.39127	1.00819	1.37996	0.322057	0.0963701	0.538181	0.574156
guanosine 5'- monophosphate (5'-GMP)	Nucleotide	Purine Metabolism, Guanine containing	9.24263	0.180689	51.1523	3.93481	2.35177	2.3656e-05	4.81504e-05
N1-methylguanosine	Nucleotide	Purine Metabolism, Guanine containing	2.69868	0.569254	4.74072	1.55619	1.52558	5.741e-14	1.16948e-12
N2,N2-dimethylguanosine	Nucleotide	Purine Metabolism, Guanine containing	2.2058	0.621186	3.55095	1.26722	1.2186	2.21446e-12	2.23689e-11
N2-methylguanosine	Nucleotide	Purine Metabolism, Guanine containing	2.62734	0.500114	5.25347	1.65889	1.55876	8.94562e-14	1.55187e-12
2'-deoxyinosine	Nucleotide	Purine Metabolism, (Hypo)Xanthine/Inosine containing	6.9207	0.445946	15.5191	2.74207	2.40582	8.09459e-14	1.45242e-12
allantoin	Nucleotide	Purine Metabolism, (Hypo)Xanthine/Inosine containing	0.669457	1.67278	0.400206	-0.915775	-0.95364	1.04995e-12	1.19695e-11
hypoxanthine	Nucleotide	Purine Metabolism, (Hypo)Xanthine/Inosine containing	1.37224	0.812366	1.68919	0.524249	0.485853	4.90217e-08	1.59671e-07
inosine	Nucleotide	Purine Metabolism, (Hypo)Xanthine/Inosine containing	2.03748	0.7416	2.74741	1.01066	0.95494	1.81766e-11	1.42205e-10
inosine 5'-monophosphate (IMP)	Nucleotide	Purine Metabolism, (Hypo)Xanthine/Inosine containing	6.60405	0.0594457	111.094	4.71038	1.32953	0.00341493	0.00509368
inosine 5'-triphosphate	Nucleotide	Purine Metabolism, (Hypo)Xanthine/Inosine containing	0.36022	1.22693	0.293594	-1.22556	-1.10419	3.36443e-09	1.41306e-08
urate	Nucleotide	Purine Metabolism, (Hypo)Xanthine/Inosine containing	0.976983	0.991611	0.985248	-0.0148622	-0.0241372	0.562972	0.596616
xanthine	Nucleotide	Purine Metabolism, (Hypo)Xanthine/Inosine containing	2.65133	0.609829	4.34767	1.46964	1.43446	2.99503e-12	2.87956e-11
xanthosine	Nucleotide	Purine Metabolism, (Hypo)Xanthine/Inosine containing	2.06903	0.752069	2.75112	1.01201	0.924788	1.20015e-07	3.64152e-07
xanthosine 5'-monophosphate (xmp)	Nucleotide	Purine Metabolism, (Hypo)Xanthine/Inosine containing	1.30181	0.0337714	38.5477	3.6519	3.43074	1.09142e-17	2.15867e-15
2'-deoxycytidine	Nucleotide	Pyrimidine Metabolism, Cytidine containing	6.50497	0.693709	9.37709	2.23827	1.07968	0.00639621	0.0091309
2'-deoxycytidine 5'-monophosphate	Nucleotide	Pyrimidine Metabolism, Cytidine containing	7.10494	0.237174	29.9566	3.39975	3.05876	5.99441e-11	4.05385e-10
cytidine	Nucleotide	Pyrimidine Metabolism, Cytidine containing	1.97566	0.901343	2.19191	0.784772	0.772758	4.3152e-05	8.33784e-05
cytidine 5'-monophosphate (5'-CMP)	Nucleotide	Pyrimidine Metabolism, Cytidine containing	1.77806	0.711197	2.5001	0.91633	0.850169	5.11253e-08	1.65846e-07
cytidine-3'-monophosphate (3'-CMP)	Nucleotide	Pyrimidine Metabolism, Cytidine containing	1.83633	0.7127	2.57658	0.946464	0.883718	6.05281e-11	4.05894e-10
cytosine-2',3'-cyclic monophosphate	Nucleotide	Pyrimidine Metabolism, Cytidine containing	1.64672	0.0779771	21.118	3.05013	2.07493	2.00623e-06	4.8222e-06
N4-acetylcytidine	Nucleotide	Pyrimidine Metabolism, Cytidine containing	1.2822	0.857183	1.49583	0.402684	0.392688	5.36579e-07	1.45643e-06
dihydroorotate	Nucleotide	Pyrimidine Metabolism, Orotate containing	97.7813	0.672063	145.494	4.98014	0.236116	0.404313	0.445638
orotate	Nucleotide	Pyrimidine Metabolism, Orotate containing	3.127	0.92516	3.37996	1.21786	0.478674	0.00850019	0.0119548
orotidine	Nucleotide	Pyrimidine Metabolism, Orotate containing	2.99757	2.24786	1.33352	0.287823	0.331399	0.0733665	0.0914789
3-aminoisobutyrate	Nucleotide	Pyrimidine Metabolism, Thymine containing	1.59867	1.07268	1.49035	0.399011	0.278164	0.0120044	0.016631
5,6-dihydrothymine	Nucleotide	Pyrimidine Metabolism, Thymine containing	3.50006	0.533834	6.55646	1.88045	1.80786	1.28912e-15	5.71512e-14
thymidine	Nucleotide	Pyrimidine Metabolism, Thymine containing	4.79938	0.45476	10.5537	2.35647	2.23601	9.03677e-12	7.51182e-11
thymine	Nucleotide	Pyrimidine Metabolism, Thymine containing	5.32419	0.498311	10.6845	2.36879	2.09043	4.89103e-12	4.38544e-11
2'-deoxyuridine	Nucleotide	Pyrimidine Metabolism, Uracil containing	2.49668	0.305511	8.17214	2.10073	2.01869	2.57204e-15	9.32948e-14
5,6-dihydrouracil	Nucleotide	Pyrimidine Metabolism, Uracil containing	2.37589	0.420414	5.6513	1.73189	1.91963	1.60338e-14	4.12742e-13
5-methyluridine (ribothymidine)	Nucleotide	Pyrimidine Metabolism, Uracil containing	4.12937	0.481194	8.58149	2.14961	2.05441	1.93511e-20	1.54422e-17
beta-alanine	Nucleotide	Pyrimidine Metabolism, Uracil containing	1.97946	0.740066	2.67471	0.98384	0.76782	7.8269e-06	1.72062e-05
N-acetyl-beta-alanine	Nucleotide	Pyrimidine Metabolism, Uracil containing	2.4307	0.728346	3.33728	1.20516	1.03911	5.55946e-09	2.20719e-08
pseudouridine	Nucleotide	Pyrimidine Metabolism, Uracil containing	1.42482	0.750843	1.89763	0.640604	0.627793	1.52521e-12	1.66729e-11
uracil	Nucleotide	Pyrimidine Metabolism, Uracil containing	1.5264	0.76148	2.00451	0.695402	0.687116	3.51626e-07	9.70927e-07
uridine	Nucleotide	Pyrimidine Metabolism, Uracil containing	1.9641	0.82646	2.37653	0.865639	0.808091	3.99699e-12	3.6662e-11
uridine 5'-monophosphate (UMP)	Nucleotide	Pyrimidine Metabolism, Uracil containing	17.1138	0.314437	54.4267	3.99685	2.61011	9.28357e-10	4.41884e-09
uridine-3'-monophosphate (3'-UMP)	Nucleotide	Pyrimidine Metabolism, Uracil containing	2.20293	0.683771	3.22173	1.16992	1.03178	1.53669e-06	3.79654e-06
alanylalanine	Peptide	Dipeptide	3.30869	0.771994	4.28591	1.45533	1.10313	7.36612e-06	1.63282e-05
alanylarginine	Peptide	Dipeptide	1.34232	0.706946	1.89876	0.641203	0.437275	0.0523209	0.0666966
alanylleucine	Peptide	Dipeptide	14.0304	0.562371	24.9486	3.21682	2.57941	2.14733e-11	1.66366e-10
alanylmethionine	Peptide	Dipeptide	2.17569	0.107257	20.2848	3.00987	1.65737	1.95021e-06	4.71597e-06
alanylphenylalanine	Peptide	Dipeptide	3.63616	0.0892457	40.7432	3.70729	3.37909	4.50102e-15	1.43673e-13
alanyltyrosine	Peptide	Dipeptide	2.32001	0.0817543	28.3779	3.34561	3.14166	1.37583e-15	5.73887e-14
alanylvaline	Peptide	Dipeptide	4.76859	0.529191	9.0111	2.19846	1.94916	2.9719e-12	2.87956e-11
alpha-glutamylaspartate	Peptide	Dipeptide	5.80195	0.581349	9.98015	2.3006	2.18027	5.85563e-08	1.89182e-07
alpha-glutamylglutamate	Peptide	Dipeptide	1.52262	0.897831	1.69589	0.528207	0.444505	0.00836072	0.0117877
alpha-glutamyltyrosine	Peptide	Dipeptide	3.46613	0.300491	11.5349	2.44537	2.13144	1.41533e-10	8.82371e-10
arginylisoleucine	Peptide	Dipeptide	0.81606	0.1433	5.69477	1.73955	1.03293	1.19233e-05	2.53729e-05
arginylleucine	Peptide	Dipeptide	1.78005	0.221274	8.04456	2.085	1.27878	0.000238326	0.000414344
arginylphenylalanine	Peptide	Dipeptide	3.51411	0.213549	16.4558	2.80068	1.9474	6.8347e-08	2.18164e-07
arginylproline	Peptide	Dipeptide	1.77898	0.960049	1.85301	0.61681	0.422709	0.0155207	0.0212809
arginyltyrosine	Peptide	Dipeptide	1.16865	0.242689	4.81542	1.57182	1.01233	2.12508e-06	5.07728e-06
arginylvaline	Peptide	Dipeptide	1.65006	0.483017	3.41615	1.22851	0.671795	0.0352992	0.0460274
asparagylisoleucine	Peptide	Dipeptide	2.15351	0.183474	11.7374	2.46278	2.17071	7.20136e-11	4.74933e-10
asparagylleucine	Peptide	Dipeptide	6.44594	0.632946	10.184	2.32082	1.97346	3.04014e-11	2.24632e-10
asparagylvaline	Peptide	Dipeptide	3.02709	0.811337	3.73099	1.31667	1.1203	1.35114e-08	4.92333e-08
aspartate-glutamate	Peptide	Dipeptide	5.59747	0.668051	8.37879	2.1257	1.96707	9.8617e-13	1.1573e-11
aspartylleucine	Peptide	Dipeptide	5.74663	0.715794	8.02833	2.08298	1.81809	4.94765e-10	2.53091e-09
aspartylphenylalanine	Peptide	Dipeptide	10.7769	0.409123	26.3414	3.27114	3.12147	1.02771e-12	1.18857e-11
aspartyltryptophan	Peptide	Dipeptide	1.17824	0.0146314	80.5278	4.3886	2.96734	2.48712e-09	1.07282e-08
aspartylvaline	Peptide	Dipeptide	7.39195	0.801363	9.22422	2.22183	2.07562	1.60493e-11	1.28074e-10
cyclo(gly-pro)	Peptide	Dipeptide	0.687494	0.925383	0.74293	-0.297154	-0.211087	0.296953	0.337562
cyclo(L-phe-D-pro)*	Peptide	Dipeptide	0.760183	0.44736	1.69926	0.530195	0.216686	0.29692	0.337562
cyclo(L-phe-L-pro)	Peptide	Dipeptide	1.05667	0.637646	1.65715	0.505099	0.417533	0.00189944	0.00294321
cyclo(leu-pro)	Peptide	Dipeptide	1.27542	1.0337	1.23384	0.210129	0.253382	0.00260122	0.0039614
glutamine-leucine	Peptide	Dipeptide	3.10854	0.398303	7.80446	2.05469	2.12806	1.14243e-09	5.30034e-09
glycylalanine	Peptide	Dipeptide	1.4422	0.993849	1.45113	0.37234	0.116417	0.461373	0.501602
glycylglycine	Peptide	Dipeptide	1.53592	0.88796	1.72972	0.547958	0.452359	7.85972e-05	0.000145523
glycylisoleucine	Peptide	Dipeptide	3.28103	0.647874	5.0643	1.62222	1.43525	1.26995e-08	4.67015e-08
glycylleucine	Peptide	Dipeptide	3.14247	0.776563	4.04664	1.39789	1.17166	4.67734e-09	1.88511e-08
glycylmethionine	Peptide	Dipeptide	2.45461	0.777074	3.15879	1.15019	1.11346	3.74411e-06	8.71078e-06
glycylphenylalanine	Peptide	Dipeptide	2.82005	0.690054	4.08671	1.40774	1.29675	9.30282e-10	4.41884e-09
glycylproline	Peptide	Dipeptide	1.65053	0.805149	2.04997	0.717824	0.63634	1.06876e-06	2.7601e-06
glycyltryptophan	Peptide	Dipeptide	1.23257	0.45392	2.71538	0.998932	1.27388	1.20102e-08	4.45774e-08
glycyltyrosine	Peptide	Dipeptide	2.17859	0.617594	3.52754	1.2606	1.19512	2.47576e-10	1.39131e-09
glycylvaline	Peptide	Dipeptide	1.68253	0.784083	2.14585	0.763537	0.616954	0.00010746	0.000194451
histidylisoleucine	Peptide	Dipeptide	1.07426	0.158694	6.76939	1.91241	1.40028	2.38201e-05	4.81905e-05
histidylleucine	Peptide	Dipeptide	2.55802	0.930529	2.749	1.01124	0.745693	0.000540203	0.000896221
histidylphenylalanine	Peptide	Dipeptide	2.52772	0.70892	3.56559	1.27133	0.999306	0.00042591	0.000717039
histidyltryptophan	Peptide	Dipeptide	0.910674	0.266263	3.42021	1.2297	0.569874	0.00870664	0.0122107
histidylvaline	Peptide	Dipeptide	2.01164	0.853157	2.35787	0.85776	0.693063	0.0184522	0.0249151
isoleucylalanine	Peptide	Dipeptide	8.70696	0.151011	57.6576	4.05452	3.18446	1.49817e-12	1.66047e-11
isoleucylasparagine	Peptide	Dipeptide	4.49664	0.37068	12.1308	2.49575	2.01908	3.11255e-06	7.34857e-06
isoleucylaspartate	Peptide	Dipeptide	3.18261	0.712814	4.46485	1.49624	1.15012	1.28883e-07	3.8665e-07
isoleucylglutamine	Peptide	Dipeptide	4.58384	0.283457	16.1712	2.78323	2.7224	7.65869e-12	6.50174e-11
isoleucylglycine	Peptide	Dipeptide	3.55679	0.75284	4.7245	1.55276	1.23425	2.00353e-08	7.0744e-08
isoleucylisoleucine	Peptide	Dipeptide	1.30203	0.2969	4.38543	1.47829	0.743974	0.000197058	0.000348675
isoleucylleucine	Peptide	Dipeptide	3.4567	0.0306971	112.607	4.7239	3.95497	3.26536e-14	7.66399e-13
isoleucylmethionine	Peptide	Dipeptide	0.949823	0.1813	5.23896	1.65612	0.90952	2.95387e-05	5.89297e-05
isoleucylphenylalanine	Peptide	Dipeptide	2.57745	0.0721029	35.7468	3.57646	1.57259	1.72965e-05	3.59443e-05
isoleucylserine	Peptide	Dipeptide	1.47598	0.0348514	42.3506	3.74598	3.05399	5.77649e-12	4.9566e-11
isoleucylthreonine	Peptide	Dipeptide	4.20685	0.672649	6.25416	1.83325	1.62816	4.54948e-11	3.2415e-10
isoleucyltryptophan	Peptide	Dipeptide	2.68031	0.390809	6.85837	1.92547	0.825264	0.00159843	0.00249618
isoleucyltyrosine	Peptide	Dipeptide	2.00819	0.0951	21.1166	3.05006	1.93996	7.93543e-09	3.01546e-08
isoleucylvaline	Peptide	Dipeptide	5.5436	0.105637	52.4778	3.96039	3.46309	8.15248e-16	4.06605e-14
leucylalanine	Peptide	Dipeptide	5.07781	0.629274	8.06931	2.08807	1.57724	1.92568e-08	6.82974e-08
leucylasparagine	Peptide	Dipeptide	2.37659	0.839154	2.83213	1.04103	0.736671	0.00103534	0.00165904
leucylglutamate	Peptide	Dipeptide	7.90681	0.683637	11.5658	2.44805	1.78405	3.19973e-09	1.351e-08
leucylglutamine*	Peptide	Dipeptide	5.64944	0.230294	24.5314	3.19995	2.77224	9.16462e-14	1.55604e-12
leucylglycine	Peptide	Dipeptide	5.85175	0.597849	9.78801	2.28116	1.96146	1.17562e-10	7.38695e-10
leucylhistidine	Peptide	Dipeptide	0.717591	0.1486	4.82901	1.57464	0.972211	8.00943e-06	1.75591e-05
leucylisoleucine	Peptide	Dipeptide	1.19538	0.0665257	17.9687	2.88863	1.73437	2.21064e-07	6.34564e-07
leucylleucine	Peptide	Dipeptide	4.9614	0.0610543	81.2622	4.39768	3.4862	2.01483e-12	2.0881e-11
leucylmethionine	Peptide	Dipeptide	1.45367	0.0601771	24.1564	3.18455	1.48176	1.94098e-05	4.02313e-05
leucylphenylalanine	Peptide	Dipeptide	2.8435	0.0516114	55.0944	4.00905	2.20257	1.72969e-07	5.1312e-07
leucylserine	Peptide	Dipeptide	5.4452	0.497983	10.9345	2.39192	1.96256	4.98491e-12	4.41996e-11
leucylthreonine	Peptide	Dipeptide	5.88267	0.759794	7.74245	2.04672	1.39303	2.28828e-07	6.54497e-07
leucyltyrosine	Peptide	Dipeptide	2.08855	0.0584171	35.7524	3.57662	2.3212	1.86382e-07	5.46811e-07
lysylisoleucine	Peptide	Dipeptide	2.21697	0.404237	5.48433	1.7019	0.99511	0.00288193	0.0043722
lysylleucine	Peptide	Dipeptide	2.42176	0.776509	3.11878	1.13744	0.794698	0.0103285	0.0143842
lysylphenylalanine	Peptide	Dipeptide	2.69289	0.305323	8.81983	2.177	1.68897	4.92448e-07	1.34121e-06
lysylproline	Peptide	Dipeptide	0.920123	1.28555	0.715745	-0.334431	-0.952411	0.000573699	0.000949816
lysyltyrosine	Peptide	Dipeptide	1.92862	0.262917	7.33547	1.99272	1.64434	1.96799e-05	4.06854e-05
methionylalanine	Peptide	Dipeptide	2.53827	0.0746	34.0251	3.5271	2.26807	2.08484e-09	9.23372e-09
methionylphenylalanine	Peptide	Dipeptide	4.7149	0.0968714	48.6718	3.8851	2.34993	8.26051e-06	1.79127e-05
phenylalanylalanine	Peptide	Dipeptide	5.0845	0.529574	9.60111	2.26188	2.06568	1.69172e-11	1.33663e-10
phenylalanylarginine	Peptide	Dipeptide	2.79781	0.546034	5.12388	1.63391	1.62849	4.73905e-06	1.0836e-05
phenylalanylaspartate	Peptide	Dipeptide	1.36317	0.88208	1.54541	0.435289	0.232262	0.181423	0.212906
phenylalanylglutamate	Peptide	Dipeptide	2.78208	0.937974	2.96605	1.08723	0.821584	0.00432309	0.00635327
phenylalanylglycine	Peptide	Dipeptide	4.93047	0.766403	6.43326	1.86148	1.56444	2.27499e-09	9.92047e-09
phenylalanylhistidine	Peptide	Dipeptide	1.96425	0.400477	4.90477	1.59021	0.9121	0.0172303	0.0233839
phenylalanylisoleucine	Peptide	Dipeptide	1.4326	0.398797	3.59231	1.2788	0.636509	0.0025324	0.00387138
phenylalanylleucine	Peptide	Dipeptide	2.51735	0.0290343	86.7026	4.46248	3.5846	2.61972e-13	3.80097e-12
phenylalanylphenylalanine	Peptide	Dipeptide	1.281	0.768897	1.66602	0.510439	-0.163197	0.574424	0.607139
phenylalanylproline	Peptide	Dipeptide	1.4351	0.92242	1.5558	0.441991	0.304225	0.0395965	0.0513789
phenylalanylserine	Peptide	Dipeptide	4.01597	0.717854	5.5944	1.72177	1.58333	1.08e-09	5.03999e-09
phenylalanyltyrosine	Peptide	Dipeptide	0.822357	0.084	9.78997	2.28136	1.23107	1.67009e-05	3.47971e-05
phenylalanylvaline	Peptide	Dipeptide	1.68348	0.0750086	22.4438	3.11101	2.68963	3.90239e-12	3.62105e-11
prolylalanine	Peptide	Dipeptide	2.27176	0.763129	2.97691	1.09088	0.911096	5.05581e-06	1.15272e-05
prolylglutamate	Peptide	Dipeptide	2.13552	0.753443	2.83435	1.04181	0.895204	1.53724e-07	4.59445e-07
prolylglutamine	Peptide	Dipeptide	2.52808	0.677851	3.72955	1.31629	1.26882	2.3867e-06	5.6516e-06
prolylglycine	Peptide	Dipeptide	2.20145	0.843214	2.61078	0.95965	0.784942	4.965e-05	9.50136e-05
prolylphenylalanine	Peptide	Dipeptide	2.73022	0.792783	3.44384	1.23659	1.40052	1.28318e-05	2.70893e-05
prolylproline	Peptide	Dipeptide	1.38583	1.05415	1.31465	0.273567	0.218202	0.170187	0.201641
prolylserine	Peptide	Dipeptide	1.26393	0.598483	2.11188	0.74758	0.220057	0.425871	0.465542
prolyltryptophan	Peptide	Dipeptide	0.969537	0.240663	4.02861	1.39342	0.892084	0.000440742	0.000737342
prolyltyrosine	Peptide	Dipeptide	1.87147	0.826289	2.26491	0.817536	0.684009	3.73464e-05	7.32246e-05
prolylvaline	Peptide	Dipeptide	2.18255	0.390091	5.59497	1.72187	1.09354	0.000296612	0.000505762
pyroglutamylvaline	Peptide	Dipeptide	2.61455	0.70434	3.71206	1.31159	1.17011	2.28695e-10	1.31294e-09
serylisoleucine	Peptide	Dipeptide	4.98044	0.59098	8.42742	2.13149	0.956012	0.0222355	0.0296721
serylleucine	Peptide	Dipeptide	5.49051	6.72729	0.816156	-0.20315	1.65677	0.000222947	0.000391015
serylmethionine	Peptide	Dipeptide	1.14673	0.0723	15.8607	2.76384	2.18325	3.46906e-12	3.25684e-11
serylphenyalanine	Peptide	Dipeptide	2.87686	0.129097	22.2845	3.10389	3.03931	2.61934e-14	6.33404e-13
seryltyrosine	Peptide	Dipeptide	4.29267	0.442031	9.71122	2.27328	2.19896	2.35391e-12	2.31903e-11
serylvaline	Peptide	Dipeptide	2.51559	0.355017	7.08584	1.9581	1.7501	7.20211e-08	2.28975e-07
threonylisoleucine	Peptide	Dipeptide	2.47225	0.508049	4.86617	1.58231	1.43615	4.33507e-10	2.26104e-09
threonylleucine	Peptide	Dipeptide	6.41897	0.539014	11.9087	2.47727	2.1392	1.88317e-14	4.69617e-13
threonylphenylalanine	Peptide	Dipeptide	3.05801	0.0811743	37.6722	3.62892	3.37361	5.66669e-14	1.16948e-12
threonylproline	Peptide	Dipeptide	1.15853	1.186	0.976834	-0.023438	-0.227217	0.251398	0.288656
threonylvaline	Peptide	Dipeptide	2.40373	0.04962	48.4429	3.88038	2.98347	5.36526e-12	4.65378e-11
tryptophylasparagine	Peptide	Dipeptide	2.418	0.223666	10.8108	2.38054	1.87707	1.23437e-06	3.11716e-06
tryptophylglutamate	Peptide	Dipeptide	1.54905	0.859797	1.80165	0.588702	0.418481	0.0082649	0.0116733
tryptophylglycine	Peptide	Dipeptide	1.69568	0.974786	1.73954	0.55362	1.55239	0.00023937	0.000415254
tyrosylalanine	Peptide	Dipeptide	2.10063	1.06292	1.97628	0.681217	0.487359	0.00314734	0.00471215
tyrosylarginine	Peptide	Dipeptide	0.68908	0.407114	1.6926	0.526263	0.452413	0.0269639	0.0355656
tyrosylglutamate	Peptide	Dipeptide	1.44072	0.975531	1.47686	0.389918	0.237236	0.0837854	0.10366
tyrosylglutamine	Peptide	Dipeptide	3.09975	0.72842	4.25544	1.4482	1.28102	6.02224e-09	2.37908e-08
tyrosylglycine	Peptide	Dipeptide	2.45704	0.82614	2.97412	1.08995	0.873429	1.54213e-06	3.7982e-06
tyrosylhistidine	Peptide	Dipeptide	1.32632	1.07499	1.2338	0.210101	-0.126323	0.583708	0.615322
tyrosylisoleucine	Peptide	Dipeptide	1.00831	0.0512	19.6936	2.98029	2.29207	4.17712e-11	3.00301e-10
tyrosylleucine	Peptide	Dipeptide	2.14474	0.0529543	40.5018	3.70135	2.83284	1.78922e-12	1.87868e-11
tyrosyllysine	Peptide	Dipeptide	1.79115	0.521694	3.43334	1.23353	1.20547	0.000103408	0.000187544
tyrosylphenylalanine	Peptide	Dipeptide	1.61553	0.0521829	30.9591	3.43267	2.23576	8.97265e-09	3.36159e-08
tyrosyltyrosine	Peptide	Dipeptide	1.19583	0.190209	6.28693	1.83847	1.34558	6.4438e-09	2.50837e-08
tyrosylvaline	Peptide	Dipeptide	2.61379	0.612294	4.26885	1.45135	1.3503	2.09151e-08	7.35253e-08
valylalanine	Peptide	Dipeptide	2.59842	0.799077	3.25178	1.1792	-0.0605102	0.883223	0.901052
valylarginine	Peptide	Dipeptide	1.39075	0.117911	11.7949	2.46767	1.85614	5.96774e-10	2.97641e-09
valylaspartate	Peptide	Dipeptide	3.85566	0.744389	5.17964	1.64474	1.24703	2.69224e-07	7.56481e-07
valylglutamate	Peptide	Dipeptide	2.59354	0.591463	4.38496	1.47818	1.24299	0.000722855	0.00117244
valylglycine	Peptide	Dipeptide	5.08171	0.680803	7.46429	2.01013	1.67439	2.46974e-08	8.53183e-08
valylhistidine	Peptide	Dipeptide	2.41991	0.946874	2.55568	0.93832	0.345344	0.246087	0.282965
valylisoleucine	Peptide	Dipeptide	4.57458	0.119997	38.1224	3.6408	2.97438	3.84701e-11	2.79083e-10
valylleucine	Peptide	Dipeptide	14.6088	0.810237	18.0302	2.89205	2.09517	2.36828e-09	1.02711e-08
valyllysine	Peptide	Dipeptide	1.19493	1.01672	1.17528	0.161502	-0.686626	0.0473552	0.061148
valylmethionine	Peptide	Dipeptide	1.39345	0.1161	12.0021	2.48509	1.21372	2.21789e-05	4.53814e-05
valylphenylalanine	Peptide	Dipeptide	3.64079	0.0445171	81.784	4.40408	3.38045	3.89739e-13	5.45635e-12
valylserine	Peptide	Dipeptide	1.13369	0.113326	10.0038	2.30297	1.83522	4.80166e-12	4.35424e-11
valylthreonine	Peptide	Dipeptide	3.962	0.202574	19.5583	2.9734	3.24286	1.26981e-13	1.98688e-12
valyltyrosine	Peptide	Dipeptide	1.6484	0.778023	2.11871	0.750806	-0.0381975	0.891313	0.907229
valylvaline	Peptide	Dipeptide	1.68676	0.0814086	20.7197	3.03109	2.44441	1.1444e-14	3.14908e-13
anserine	Peptide	Dipeptide Derivative	3.08507	0.65978	4.67591	1.54242	1.07057	6.15047e-05	0.000115757
carnosine	Peptide	Dipeptide Derivative	1.49077	1.09363	1.36314	0.309788	0.13086	0.542005	0.576694
ADSGEGDFXAEGGGVR*	Peptide	Fibrinogen Cleavage Peptide	0.305454	2.04948	0.14904	-1.90354	-1.94407	3.76494e-06	8.73378e-06
DSGEGDFXAEGGGVR*	Peptide	Fibrinogen Cleavage Peptide	0.361209	0.776777	0.465009	-0.765698	-0.483351	0.0195791	0.0263033
gamma-glutamyl-2-aminobutyrate	Peptide	Gamma-glutamyl Amino Acid	1.19622	0.833463	1.43524	0.36133	0.224413	0.329212	0.367943
gamma-glutamylalanine	Peptide	Gamma-glutamyl Amino Acid	1.24989	1.14234	1.09416	0.0899827	-0.0426871	0.776217	0.801321
gamma-glutamylcysteine	Peptide	Gamma-glutamyl Amino Acid	1.42217	0.0987886	14.3961	2.66696	2.75204	1.4308e-10	8.85099e-10
gamma-glutamylglutamate	Peptide	Gamma-glutamyl Amino Acid	0.810089	1.51782	0.533717	-0.627889	-0.6728	2.11717e-05	4.3432e-05
gamma-glutamylglutamine	Peptide	Gamma-glutamyl Amino Acid	1.23316	1.16998	1.054	0.0525886	-0.0744682	0.599539	0.629516
gamma-glutamylisoleucine*	Peptide	Gamma-glutamyl Amino Acid	2.3626	0.625677	3.77607	1.32868	1.25389	5.30741e-12	4.65378e-11
gamma-glutamylleucine	Peptide	Gamma-glutamyl Amino Acid	1.40022	0.866474	1.616	0.479954	0.444033	0.00229721	0.00352533
gamma-glutamyllysine	Peptide	Gamma-glutamyl Amino Acid	1.77162	1.27809	1.38614	0.326525	0.251071	0.176985	0.20831
gamma-glutamylmethionine	Peptide	Gamma-glutamyl Amino Acid	1.34534	1.13323	1.18717	0.171573	0.0537703	0.730299	0.756856
gamma-glutamylphenylalanine	Peptide	Gamma-glutamyl Amino Acid	1.49652	0.876377	1.70762	0.535099	0.520819	7.37109e-05	0.000136794
gamma-glutamylthreonine*	Peptide	Gamma-glutamyl Amino Acid	1.26243	0.870663	1.44996	0.371535	0.321967	0.00498821	0.00726385
gamma-glutamyltryptophan	Peptide	Gamma-glutamyl Amino Acid	1.95841	0.67856	2.88613	1.05992	1.06955	2.3201e-06	5.52668e-06
gamma-glutamyltyrosine	Peptide	Gamma-glutamyl Amino Acid	1.07748	0.812017	1.32691	0.282856	0.113182	0.712225	0.739084
gamma-glutamylvaline	Peptide	Gamma-glutamyl Amino Acid	1.94195	0.632346	3.07103	1.12201	1.06985	2.03795e-07	5.91377e-07
Ac-Ser-Asp-Lys-Pro-OH	Peptide	Polypeptide	1.78561	0.887363	2.01226	0.699261	0.527338	0.000404435	0.00068377
pro-pro-pro	Peptide	Polypeptide	1.85063	0.909106	2.03566	0.710818	0.634408	0.000234737	0.000408995
tartronate (hydroxymalonate)	Xenobiotics	Bacterial/Fungal	0.85726	1.2312	0.69628	-0.362003	-0.794332	0.000677567	0.00110347
3-hydroxyhippurate	Xenobiotics	Benzoate Metabolism	0.628051	1.15686	0.542895	-0.61084	-0.295057	0.016465	0.0224216
3-methyl catechol sulfate (1)	Xenobiotics	Benzoate Metabolism	0.736077	1.26964	0.579753	-0.545154	-0.560916	2.35956e-07	6.67715e-07
4-ethylphenylsulfate	Xenobiotics	Benzoate Metabolism	0.705651	1.4907	0.473368	-0.747882	-0.920737	6.2135e-13	8.12848e-12
4-hydroxyhippurate	Xenobiotics	Benzoate Metabolism	0.497749	1.10613	0.449993	-0.798524	-0.410742	0.0030418	0.0045713
4-methylcatechol sulfate	Xenobiotics	Benzoate Metabolism	1.03483	1.70839	0.605738	-0.501308	-0.628372	4.38179e-10	2.27056e-09
4-vinylphenol sulfate	Xenobiotics	Benzoate Metabolism	0.900334	1.90997	0.471386	-0.752079	-1.22283	2.69851e-10	1.49543e-09
benzoate	Xenobiotics	Benzoate Metabolism	0.998391	1.09636	0.910644	-0.0936029	-0.128776	0.0639267	0.08021
catechol sulfate	Xenobiotics	Benzoate Metabolism	0.832471	1.25379	0.663966	-0.409524	-0.415193	2.84565e-11	2.14229e-10
hippurate	Xenobiotics	Benzoate Metabolism	1.03841	1.25453	0.827732	-0.189066	-0.183532	0.000661572	0.00107962
O-methylcatechol sulfate	Xenobiotics	Benzoate Metabolism	0.873414	1.35861	0.642873	-0.441808	-0.471085	1.87176e-10	1.10642e-09
1,2-propanediol	Xenobiotics	Chemical	4.77833	2.83277	1.68681	0.522838	0.104161	0.464214	0.504004
2-aminophenol sulfate	Xenobiotics	Chemical	0.64872	1.32749	0.488681	-0.716045	-0.859743	1.43273e-09	6.57079e-09
glycerol 2-phosphate	Xenobiotics	Chemical	0.856863	0.978186	0.875972	-0.132422	-0.149609	0.378145	0.41795
N-methylpipecolate	Xenobiotics	Chemical	1.40573	1.20264	1.16887	0.156038	0.128734	0.00174931	0.00272647
O-sulfo-L-tyrosine	Xenobiotics	Chemical	1.32284	0.902546	1.46567	0.382315	0.353641	1.62041e-06	3.96652e-06
phenylcarnitine*	Xenobiotics	Chemical	0.811866	1.11091	0.730812	-0.313599	-0.330561	0.0570957	0.0718649
sulfate*	Xenobiotics	Chemical	1.38092	1.95515	0.706297	-0.34772	-0.0716284	0.656365	0.683785
2-hydroxyacetaminophen sulfate*	Xenobiotics	Drug	0.430089	0.527263	0.8157	-0.203708	-0.139229	0.00415092	0.00613414
2-methoxyacetaminophen glucuronide*	Xenobiotics	Drug	0.295951	0.379669	0.779499	-0.249103	-0.134666	0.0732794	0.0914789
2-methoxyacetaminophen sulfate*	Xenobiotics	Drug	0.38422	0.504446	0.761668	-0.272245	-0.131859	0.0413592	0.0535789
3-(cystein-S-yl)acetaminophen*	Xenobiotics	Drug	0.384409	0.392831	0.978559	-0.0216746	0.0939743	0.23312	0.26929
3-(N-acetyl-L-cystein-S-yl) acetaminophen	Xenobiotics	Drug	0.706086	0.815374	0.865965	-0.143911	-0.0879117	0.0855781	0.105551
4-acetamidophenol	Xenobiotics	Drug	159.528	152.253	1.04778	0.0466718	-0.0138546	0.948499	0.953277
4-acetaminophen sulfate	Xenobiotics	Drug	48.4061	95.5335	0.506692	-0.679851	-0.151643	0.207926	0.242935
4-acetylphenol sulfate	Xenobiotics	Drug	0.555831	0.665374	0.835367	-0.179885	-0.142451	0.00295437	0.00446513
6-oxopiperidine-2-carboxylic acid	Xenobiotics	Drug	1.65365	0.530863	3.11503	1.13624	1.14993	9.15616e-06	1.97476e-05
celecoxib	Xenobiotics	Drug	0.83434	0.8243	1.01218	0.0121065	0.0101453	0.324375	0.363045
desmethylnaproxen sulfate	Xenobiotics	Drug	0.4533	0.48454	0.935526	-0.0666458	-0.0350664	0.324375	0.363045
diltiazem	Xenobiotics	Drug	0.585951	0.545626	1.07391	0.0713037	0.0336558	0.419337	0.459027
escitalopram	Xenobiotics	Drug	0.9055	0.9109	0.994072	-0.00594584	-0.00541616	0.324375	0.363045
hydrochlorothiazide	Xenobiotics	Drug	0.298089	0.317689	0.938304	-0.0636809	-0.0216658	0.271139	0.310429
lidocaine	Xenobiotics	Drug	1.02885	0.934726	1.1007	0.0959424	0.0472701	0.541763	0.576694
metformin	Xenobiotics	Drug	0.462354	0.505526	0.914601	-0.0892675	-0.0412148	0.157534	0.188192
N,O-didesmethyl venlafaxine*	Xenobiotics	Drug	0.169611	0.391511	0.433222	-0.836505	-0.0782706	0.107146	0.130538
N,O-didesmethylvenlafaxine glucuronide*	Xenobiotics	Drug	0.528037	0.544566	0.969648	-0.030822	-0.016384	0.161734	0.192759
N-ethylglycinexylidide	Xenobiotics	Drug	0.695303	1.15344	0.602807	-0.506159	-0.39636	0.0011718	0.00185904
naproxen	Xenobiotics	Drug	0.1877	0.234117	0.801735	-0.220977	-0.0647859	0.324375	0.363045
O-desmethylvenlafaxine	Xenobiotics	Drug	0.549266	0.670983	0.818599	-0.200161	-0.0858434	0.115394	0.139734
p-acetamidophenylglucuronide	Xenobiotics	Drug	0.694474	0.933123	0.744247	-0.295382	-0.147801	0.00262687	0.00399285
pantoprazole	Xenobiotics	Drug	0.178446	0.371503	0.480335	-0.733272	-0.21311	0.0485185	0.062448
pseudoephedrine	Xenobiotics	Drug	1.03632	1.71517	0.604206	-0.50384	-0.721014	1.57823e-05	3.32303e-05
quinine	Xenobiotics	Drug	0.215369	0.822111	0.26197	-1.33953	-0.190012	0.0533405	0.0677798
ranitidine	Xenobiotics	Drug	0.46316	0.615289	0.752752	-0.284019	-0.0539461	0.322064	0.362492
2,3-dihydroxyisovalerate	Xenobiotics	Food Component/Plant	1.90245	1.83742	1.03539	0.0347778	-0.0534594	0.477041	0.516525
2-piperidinone	Xenobiotics	Food Component/Plant	1.83207	1.54564	1.18531	0.170004	0.291659	0.144648	0.173317
3-hydroxyindolin-2-one	Xenobiotics	Food Component/Plant	1.62633	0.554774	2.93151	1.07552	1.21259	3.3952e-12	3.22544e-11
4-allylphenol sulfate	Xenobiotics	Food Component/Plant	1.86165	3.35459	0.554955	-0.588867	-0.627433	4.58889e-06	1.05228e-05
cinnamoylglycine	Xenobiotics	Food Component/Plant	0.442606	1.07331	0.412376	-0.885819	-0.771303	1.45246e-09	6.62322e-09
ergothioneine	Xenobiotics	Food Component/Plant	1.64668	0.875757	1.8803	0.631429	0.543103	0.000452641	0.000755665
erythritol	Xenobiotics	Food Component/Plant	1.68638	0.735951	2.29143	0.829177	0.716015	2.41191e-08	8.36828e-08
gluconate	Xenobiotics	Food Component/Plant	1.66476	1.51434	1.09933	0.0947014	-0.440681	0.031456	0.0412182
indolin-2-one	Xenobiotics	Food Component/Plant	1.17611	1.17198	1.00353	0.00352384	-0.0319515	0.738411	0.76427
methyl glucopyranoside (alpha + beta)	Xenobiotics	Food Component/Plant	1.5529	0.816229	1.90253	0.643183	0.465902	0.0200149	0.0267985
N-acetylalliin	Xenobiotics	Food Component/Plant	0.686866	0.84482	0.813032	-0.206985	-0.222825	0.00622637	0.00890438
phosphoglycolate	Xenobiotics	Food Component/Plant	1.33473	0.963454	1.38535	0.325956	0.238178	0.0143443	0.0198384
piperine	Xenobiotics	Food Component/Plant	1.53065	1.40304	1.09095	0.0870501	-0.00780764	0.964027	0.966449
quinate	Xenobiotics	Food Component/Plant	0.876186	1.35916	0.644652	-0.439044	-0.466838	1.91788e-06	4.65189e-06
saccharin	Xenobiotics	Food Component/Plant	0.864034	1.15532	0.747874	-0.29052	-0.336549	0.00124888	0.00197347
stachydrine	Xenobiotics	Food Component/Plant	1.67591	1.6325	1.02659	0.0262428	-0.0296015	0.608328	0.637068
tartarate	Xenobiotics	Food Component/Plant	0.74586	1.59603	0.467322	-0.760736	-0.908082	3.46994e-10	1.87096e-09
1,3,7-trimethylurate	Xenobiotics	Xanthine Metabolism	0.439503	0.52348	0.839579	-0.174855	-0.0702051	0.165798	0.197178
1,3-dimethylurate	Xenobiotics	Xanthine Metabolism	0.882369	1.2768	0.691078	-0.369502	-0.192241	0.015409	0.0211641
1,7-dimethylurate	Xenobiotics	Xanthine Metabolism	0.855846	0.840714	1.018	0.0178382	0.107684	0.220825	0.256878
1-methylurate	Xenobiotics	Xanthine Metabolism	0.62176	0.509714	1.21982	0.198704	0.111533	0.174595	0.20641
3-methylxanthine	Xenobiotics	Xanthine Metabolism	1.07874	0.876209	1.23115	0.207947	0.351016	0.057026	0.0718649
7-methylxanthine	Xenobiotics	Xanthine Metabolism	0.975746	0.922849	1.05732	0.0557369	-0.0155	0.918704	0.930363
caffeine	Xenobiotics	Xanthine Metabolism	2.78524	2.93233	0.949838	-0.0514638	-0.190676	0.0223501	0.0297753
paraxanthine	Xenobiotics	Xanthine Metabolism	1.44601	1.47701	0.979016	-0.0212078	0.0248408	0.913584	0.928713
theobromine	Xenobiotics	Xanthine Metabolism	1.53604	1.47965	1.03811	0.0373973	0.00856481	0.91692	0.930363
theophylline	Xenobiotics	Xanthine Metabolism	2.33088	2.03106	1.14762	0.137687	-0.0880974	0.51055	0.546871
